# Supplementary material for: Plants with higher dispersal capabilities follow ‘abundant-centre’ distributions but such patterns remain rare in animals
Source: Nat Commun. 2025 Sep 2;16:8205. doi: 10.1038/s41467-025-63566-0 (PMC12405579; doi:10.1038/s41467-025-63566-0)
Supplement: Supplementary file 4 — Source data [file 41467_2025_63566_MOESM4_ESM.zip]

Archive with 3 entries (2 files):
- NCOMMS-23-12172D Source Data Files/
- NCOMMS-23-12172D Source Data Files/Source Data Files Figs. 2-5 & Supplementary Material.xlsx
- NCOMMS-23-12172D Source Data Files/Source Datafile Figure 1.txt
