# Supplementary material for: Plants with higher dispersal capabilities follow ‘abundant-centre’ distributions but such patterns remain rare in animals
Source: Nat Commun. 2025 Sep 2;16:8205. doi: 10.1038/s41467-025-63566-0 (PMC12405579; doi:10.1038/s41467-025-63566-0)
Supplement: Supplementary file 4 — Source data [file 41467_2025_63566_MOESM4_ESM.zip › NCOMMS-23-12172D Source Data Files/Source Data Files Figs. 2-5 & Supplementary Material.xlsx]

## Sheet: Fig. 2
Binomial	coef	p	dataset	group
Abeillia abeillei	-0.734168	0.00279262	animals	birds
Abrothrix longipilis	-0.174667	0.653095	animals	mammals
Abrothrix olivaceus	0.852803	0.0309058	animals	mammals
Abudefduf abdominalis	0.166039	2.34e-17	animals	reef fishes
Abudefduf bengalensis	-0.2228	3.17e-26	animals	reef fishes
Abudefduf luridus	-0.793961	4.67e-83	animals	reef fishes
Abudefduf saxatilis	-0.146848	3.22e-33	animals	reef fishes
Abudefduf septemfasciatus	0.150003	1.26e-16	animals	reef fishes
Abudefduf sexfasciatus	0.129198	3.96e-26	animals	reef fishes
Abudefduf sordidus	0.131932	3.55e-21	animals	reef fishes
Abudefduf sparoides	0.250695	0.0533595	animals	reef fishes
Abudefduf troschelii	-0.0922902	0.00104389	animals	reef fishes
Abudefduf vaigiensis	-0.0813302	1.77e-15	animals	reef fishes
Abudefduf whitleyi	0.0933133	0.000139832	animals	reef fishes
Acanthaluteres brownii	-0.00868259	0.823157	animals	reef fishes
Acanthaluteres spilomelanurus	-0.0578778	0.00154758	animals	reef fishes
Acanthaluteres vittiger	-0.0491535	0.000487867	animals	reef fishes
Acanthis flammea	0.0545944	0.115811	animals	birds
Acanthistius ocellatus	0.0595588	0.0304206	animals	reef fishes
Acanthistius patachonicus	-0.556494	0.00581928	animals	reef fishes
Acanthochromis polyacanthus	-0.179905	6.42e-11	animals	reef fishes
Acanthopagrus australis	-0.26657	1.05e-43	animals	reef fishes
Acanthostracion polygonius	0.0378371	0.00690027	animals	reef fishes
Acanthostracion quadricornis	0.0223969	0.140194	animals	reef fishes
Acanthurus achilles	-0.0265018	0.102379	animals	reef fishes
Acanthurus albipectoralis	-0.0215999	0.220728	animals	reef fishes
Acanthurus auranticavus	0.153361	1.97e-09	animals	reef fishes
Acanthurus bahianus	0.104228	2.54e-14	animals	reef fishes
Acanthurus blochii	-0.135356	8.45e-28	animals	reef fishes
Acanthurus chirurgus	-0.0482195	0.000520523	animals	reef fishes
Acanthurus coeruleus	-0.0124635	0.383897	animals	reef fishes
Acanthurus dussumieri	-0.0191284	0.0636132	animals	reef fishes
Acanthurus grammoptilus	-0.0784199	0.00847376	animals	reef fishes
Acanthurus guttatus	0.0827774	2.57e-05	animals	reef fishes
Acanthurus leucocheilus	0.117303	2.06e-15	animals	reef fishes
Acanthurus leucopareius	0.162987	8.51e-27	animals	reef fishes
Acanthurus leucosternon	0.0571772	0.268761	animals	reef fishes
Acanthurus lineatus	0.00701759	0.652409	animals	reef fishes
Acanthurus maculiceps	0.061214	0.189044	animals	reef fishes
Acanthurus mata	0.0447767	0.00526522	animals	reef fishes
Acanthurus nigricans	-0.116963	3.85e-18	animals	reef fishes
Acanthurus nigricauda	0.0912284	1.07e-09	animals	reef fishes
Acanthurus nigrofuscus	0.0932635	3.87e-18	animals	reef fishes
Acanthurus nigroris	0.269116	4.2e-104	animals	reef fishes
Acanthurus olivaceus	0.166334	3.07e-56	animals	reef fishes
Acanthurus pyroferus	0.110799	1.11e-11	animals	reef fishes
Acanthurus tennentii	0.199287	0.00234186	animals	reef fishes
Acanthurus thompsoni	0.0385552	0.00112637	animals	reef fishes
Acanthurus triostegus	0.109023	1.09e-25	animals	reef fishes
Acanthurus tristis	-0.118447	0.292265	animals	reef fishes
Acanthurus xanthopterus	0.0619608	2.88e-07	animals	reef fishes
Accipiter bicolor	0.321775	0.0949605	animals	birds
Accipiter cooperii	0.0772292	0.000247231	animals	birds
Accipiter gentilis	-0.115289	0.00398787	animals	birds
Accipiter melanochlamys	0.214812	0.302459	animals	birds
Accipiter striatus	0.0897244	1.8e-06	animals	birds
Achoerodus gouldii	-0.268824	1.47e-11	animals	reef fishes
Achoerodus viridis	-0.0512019	0.00540099	animals	reef fishes
Acinonyx jubatus	0.490325	0.0175347	animals	mammals
Acridotheres cristatellus	0.228886	0.431223	animals	birds
Acridotheres tristis	0.282724	0.373252	animals	birds
Actitis macularius	-0.0228029	0.15499	animals	birds
Adelomyia melanogenys	-0.00999359	0.965707	animals	birds
Aechmophorus clarkii	-0.362261	9.94e-13	animals	birds
Aechmophorus occidentalis	0.177424	9.28e-10	animals	birds
Aegolius acadicus	0.0912931	0.137534	animals	birds
Aegolius funereus	-0.210437	0.0699585	animals	birds
Aegotheles albertisi	0.208093	0.318193	animals	birds
Aegotheles bennettii	0.169842	0.41699	animals	birds
Aegotheles insignis	0.232115	0.264211	animals	birds
Aeoliscus strigatus	0.3514	3.9e-52	animals	reef fishes
Aepyceros melampus	0.204508	0.0559695	animals	mammals
Aerodramus vanikorensis	0.283069	0.170337	animals	birds
Aeronautes andecolus	-0.720732	0.000154452	animals	birds
Aeronautes saxatalis	-0.106973	0.0137412	animals	birds
Aethaloperca rogaa	0.261676	0.000740467	animals	reef fishes
Aethia cristatella	-0.480539	0.0319816	animals	birds
Aethia psittacula	-0.0685373	0.750324	animals	birds
Aethia pusilla	0.336111	0.203085	animals	birds
Agamia agami	-0.0268783	0.924248	animals	birds
Agelaius phoeniceus	0.0017161	0.875936	animals	birds
Agelaius tricolor	-0.0177502	0.861565	animals	birds
Agelasticus thilius	0.0932059	0.664882	animals	birds
Ailuroedus buccoides	-0.405813	0.0441419	animals	birds
Ailuroedus melanotis	-0.151986	0.468297	animals	birds
Aimophila rufescens	0.0123513	0.94133	animals	birds
Aimophila ruficeps	-0.0572542	0.277945	animals	birds
Aix galericulata	-0.122861	0.718934	animals	birds
Aix sponsa	-0.110921	3.29e-10	animals	birds
Alauda arvensis	0.239046	0.605678	animals	birds
Alca torda	0.325612	1.86e-05	animals	birds
Alcelaphus buselaphus	-0.261818	0.0754442	animals	mammals
Aleadryas rufinucha	0.237	0.254004	animals	birds
Alectoris chukar	0.0511097	0.690772	animals	birds
Alle alle	0.368911	0.000701564	animals	birds
Alopecoenas beccarii	0.188805	0.366068	animals	birds
Cyprinella spiloptera	-0.58862	0.00196628	animals	freshwater fishes
Alouatta caraya	0.409222	0.211384	animals	mammals
Alouatta guariba	-0.615386	0.0146061	animals	mammals
Alouatta palliata	0.000611847	0.997217	animals	mammals
Alouatta pigra	0.171628	0.433606	animals	mammals
Alphestes immaculatus	0.229868	8.65e-06	animals	reef fishes
Amalocichla incerta	0.496222	0.0116386	animals	birds
Amalocichla sclateriana	-0.0566356	0.78801	animals	birds
Amanses scopas	0.095494	7.45e-08	animals	reef fishes
Amazilia amabilis	0.324016	0.151886	animals	birds
Amazilia amazilia	0.00181008	0.994892	animals	birds
Amazilia beryllina	-0.559828	4.55e-08	animals	birds
Amazilia candida	-0.039996	0.84299	animals	birds
Amazilia chionogaster	0.271789	0.327122	animals	birds
Amazilia cyanocephala	0.336835	0.0552642	animals	birds
Amazilia edward	-0.505432	0.00316971	animals	birds
Amazilia fimbriata	0.401211	0.123507	animals	birds
Amazilia rutila	0.168035	0.0739242	animals	birds
Amazilia saucerottei	-0.21087	0.169443	animals	birds
Amazilia tobaci	-0.312502	0.276684	animals	birds
Amazilia tzacatl	0.188173	0.0131652	animals	birds
Amazilia violiceps	-0.112859	0.26853	animals	birds
Amazilia yucatanensis	-0.107804	0.353955	animals	birds
Amazona aestiva	-0.740749	0.00911313	animals	birds
Amazona albifrons	0.292938	0.00377451	animals	birds
Amazona amazonica	0.157178	0.314132	animals	birds
Amazona auropalliata	-0.245538	0.0631966	animals	birds
Amazona autumnalis	-0.0627221	0.590393	animals	birds
Amazona farinosa	0.0122525	0.891688	animals	birds
Amazona mercenarius	0.597765	0.030954	animals	birds
Amazona ochrocephala	-0.475672	0.00167108	animals	birds
Amazona oratrix	0.1839	0.588312	animals	birds
Amazona viridigenalis	0.0438287	0.821395	animals	birds
Amazonetta brasiliensis	-0.256358	0.304495	animals	birds
Pimephales promelas	-0.577187	0.000119703	animals	freshwater fishes
Amblycercus holosericeus	0.214561	0.177941	animals	birds
Amblycirrhitus pinos	-0.0681172	1.97e-05	animals	reef fishes
Amblyglyphidodon aureus	-0.130161	2.26e-09	animals	reef fishes
Amblyglyphidodon batunai	0.00904119	0.952447	animals	reef fishes
Amblyglyphidodon curacao	-0.0621833	0.000886243	animals	reef fishes
Amblyglyphidodon indicus	-0.092903	0.508196	animals	reef fishes
Amblyglyphidodon leucogaster	-0.111523	7.93e-10	animals	reef fishes
Amblyglyphidodon orbicularis	0.126882	0.014596	animals	reef fishes
Amblyglyphidodon ternatensis	0.0896714	0.00102486	animals	reef fishes
Amblygobius decussatus	0.0294027	0.388858	animals	reef fishes
Amblygobius nocturnus	0.0441676	0.0190195	animals	reef fishes
Amblygobius phalaena	-0.0721022	1.4e-08	animals	reef fishes
Stizostedion vitreum	-0.527984	0.029371	animals	freshwater fishes
Phoxinus neogaeus	-0.501963	0.000442779	animals	freshwater fishes
Ammodramus aurifrons	0.203565	0.417832	animals	birds
Ammodramus humeralis	-0.512401	0.0733969	animals	birds
Ammodramus savannarum	-0.0218184	0.59161	animals	birds
Ammospermophilus harrisii	0.633842	0.126372	animals	mammals
Ammospermophilus leucurus	-0.39931	4.42e-18	animals	mammals
Amphiprion akallopisos	0.352411	2.39e-10	animals	reef fishes
Amphiprion akindynos	-0.0312221	0.131486	animals	reef fishes
Amphiprion chrysopterus	0.176174	3.03e-11	animals	reef fishes
Amphiprion clarkii	0.025508	0.142315	animals	reef fishes
Amphiprion mccullochi	0.12441	0.00735834	animals	reef fishes
Amphiprion melanopus	-0.066061	0.000657617	animals	reef fishes
Amphiprion ocellaris	-0.0574757	0.309987	animals	reef fishes
Amphiprion perideraion	0.0276979	0.229123	animals	reef fishes
Amphispiza bilineata	-0.291321	4.48e-10	animals	birds
Amphispiza quinquestriata	0.361336	0.107533	animals	birds
Anabacerthia ruficaudata	0.0292971	0.884664	animals	birds
Anabacerthia striaticollis	-0.107864	0.725778	animals	birds
Anabacerthia variegaticeps	0.238289	0.251354	animals	birds
Anairetes parulus	-0.053958	0.867727	animals	birds
Anampses caeruleopunctatus	0.00524962	0.674901	animals	reef fishes
Anampses cuvier	0.244147	1.59e-36	animals	reef fishes
Anampses elegans	-0.000345367	0.992491	animals	reef fishes
Anampses femininus	0.222586	1.34e-26	animals	reef fishes
Anampses geographicus	0.19836	7.46e-37	animals	reef fishes
Anampses lennardi	-0.0586258	0.356926	animals	reef fishes
Anampses meleagrides	0.0641495	0.000494057	animals	reef fishes
Anampses neoguinaicus	-0.0810754	5.88e-07	animals	reef fishes
Anampses twistii	0.0867801	5.96e-09	animals	reef fishes
Anas acuta	-0.138456	9.16e-11	animals	birds
Anas bahamensis	-0.268284	0.18512	animals	birds
Anas crecca	-0.195239	9.77e-28	animals	birds
Anas flavirostris	0.576413	0.00978701	animals	birds
Anas fulvigula	-0.270762	3.66e-06	animals	birds
Anas georgica	-0.234457	0.204248	animals	birds
Anas platyrhynchos	0.00098554	0.92612	animals	birds
Anas rubripes	0.171966	2.9e-15	animals	birds
Ancistrops strigilatus	-0.698257	0.0115504	animals	birds
Rhinichthys atratulus	-0.301891	0.073545	animals	freshwater fishes
Anhima cornuta	-0.322405	0.115997	animals	birds
Anhinga anhinga	-0.115253	0.00676372	animals	birds
Anisognathus somptuosus	-0.476264	0.0999118	animals	birds
Anisotremus caesius	-0.0780431	0.0249847	animals	reef fishes
Anisotremus interruptus	0.143084	7.21e-06	animals	reef fishes
Anisotremus scapularis	-0.0637798	0.666708	animals	reef fishes
Anisotremus surinamensis	0.0630303	4.53e-06	animals	reef fishes
Anisotremus taeniatus	0.168833	0.000306885	animals	reef fishes
Anisotremus virginicus	0.089912	3.79e-10	animals	reef fishes
Anourosorex squamipes	0.846881	0.0161971	animals	mammals
Anous stolidus	0.0143773	0.945619	animals	birds
Anser albifrons	-0.163935	2.91e-05	animals	birds
Anthracothorax nigricollis	-0.123151	0.585069	animals	birds
Anthracothorax prevostii	0.184971	0.213234	animals	birds
Anthus cervinus	-0.212185	0.308553	animals	birds
Anthus correndera	0.480164	0.0437203	animals	birds
Anthus lutescens	-0.61273	0.00407546	animals	birds
Anthus rubescens	-0.0292436	0.27045	animals	birds
Anthus spragueii	0.0819973	0.490411	animals	birds
Antidorcas marsupialis	0.0883022	0.719241	animals	mammals
Antrostomus arizonae	0.20421	0.127583	animals	birds
Antrostomus carolinensis	-0.0424581	0.503108	animals	birds
Antrostomus ridgwayi	-0.0542935	0.847605	animals	birds
Antrostomus rufus	0.252525	0.296935	animals	birds
Antrostomus vociferus	-0.0128401	0.844443	animals	birds
Anyperodon leucogrammicus	-0.0159235	0.505486	animals	reef fishes
Aotus nancymaae	0.636364	0.0544451	animals	mammals
Aphareus furca	0.115621	5.18e-19	animals	reef fishes
Aphelocoma californica	0.00150059	0.957664	animals	birds
Aphelocoma coerulescens	-0.355825	0.00111394	animals	birds
Aphelocoma unicolor	0.300863	0.257502	animals	birds
Aphelocoma wollweberi	0.103309	0.0932899	animals	birds
Aplodactylus arctidens	0.068026	0.0463714	animals	reef fishes
Aplodactylus etheridgii	-0.214252	1.02e-05	animals	reef fishes
Aplodactylus lophodon	-0.381822	4.53e-99	animals	reef fishes
Apodemus chevrieri	0.55	0.132777	animals	mammals
Apodemus draco	0.218182	0.520949	animals	mammals
Apodemus latronum	-0.595238	0.132292	animals	mammals
Apogon atradorsatus	0.445198	1.5e-14	animals	reef fishes
Apogon doederleini	0.0846679	6.78e-10	animals	reef fishes
Apogon dovii	-0.0480898	0.211759	animals	reef fishes
Apogon flavus	0.181323	9.33e-10	animals	reef fishes
Apogon imberbis	-0.127926	0.0037039	animals	reef fishes
Apogon limenus	0.171981	5.31e-15	animals	reef fishes
Apogon pacificus	0.0474437	0.157775	animals	reef fishes
Apogon victoriae	0.0852774	0.0223929	animals	reef fishes
Apolemichthys trimaculatus	0.206965	1.66e-05	animals	reef fishes
Aprion virescens	0.02605	0.0305362	animals	reef fishes
Aquila chrysaetos	-0.0736912	0.0345397	animals	birds
Ara ambiguus	-0.339022	0.281027	animals	birds
Ara ararauna	-0.141969	0.346621	animals	birds
Ara chloropterus	-0.254341	0.279196	animals	birds
Ara macao	-0.112661	0.220529	animals	birds
Ara militaris	0.264806	0.18193	animals	birds
Ara severus	0.434707	0.0063859	animals	birds
Aramides axillaris	0.420419	0.0289973	animals	birds
Aramides cajaneus	0.130318	0.329542	animals	birds
Aramus guarauna	-0.121603	0.197453	animals	birds
Aratinga nenday	-0.0854215	0.720288	animals	birds
Aratinga weddellii	0.520114	0.0224449	animals	birds
Archilochus alexandri	-0.295765	1.01e-18	animals	birds
Archilochus colubris	-0.107742	2.08e-06	animals	birds
Ardea alba	-0.175665	2.35e-24	animals	birds
Ardea cocoi	0.0116805	0.931279	animals	birds
Ardea herodias	-0.184824	2.7e-59	animals	birds
Ardenna bulleri	0.10812	0.542755	animals	birds
Ardenna carneipes	0.680484	0.0018833	animals	birds
Ardenna creatopus	0.0229092	0.798218	animals	birds
Ardenna gravis	0.268384	0.00151939	animals	birds
Ardenna grisea	-0.172422	0.00380412	animals	birds
Ardenna pacifica	-0.331952	0.0975712	animals	birds
Ardenna tenuirostris	-0.388503	0.0100377	animals	birds
Arenaria interpres	0.0727163	0.00329982	animals	birds
Arenaria melanocephala	0.318697	9.58e-13	animals	birds
Arothron hispidus	-0.0195564	0.213503	animals	reef fishes
Arothron meleagris	-0.24681	8.75e-97	animals	reef fishes
Arothron nigropunctatus	0.0177385	0.384856	animals	reef fishes
Arremon aurantiirostris	-0.0667608	0.531844	animals	birds
Arremon brunneinucha	0.454904	0.0041116	animals	birds
Arremon crassirostris	0.0954792	0.780053	animals	birds
Arremon torquatus	0.015282	0.919709	animals	birds
Arremonops chloronotus	0.425907	0.0882702	animals	birds
Arremonops conirostris	-0.120703	0.298976	animals	birds
Arremonops rufivirgatus	-0.36536	0.000159443	animals	birds
Arripis georgianus	0.0944939	0.000694839	animals	reef fishes
Arses insularis	-0.519997	0.00771217	animals	birds
Arses telescopthalmus	0.141644	0.499436	animals	birds
Artemisiospiza belli	-0.259719	0.00614342	animals	birds
Artemisiospiza nevadensis	-0.150479	0.263867	animals	birds
Arundinicola leucocephala	-0.459727	0.0360145	animals	birds
Asio flammeus	-0.123664	0.0134386	animals	birds
Asio otus	-0.0510437	0.421656	animals	birds
Aspatha gularis	-0.0385945	0.883083	animals	birds
Aspidontus dussumieri	0.0837924	8.99e-09	animals	reef fishes
Assessor flavissimus	0.36666	4.24e-06	animals	reef fishes
Assessor macneilli	-0.017704	0.500702	animals	reef fishes
Asterropteryx semipunctata	0.0556575	1.31e-05	animals	reef fishes
Asthenes dorbignyi	0.354875	0.284213	animals	birds
Asthenes vilcabambae	-0.564605	0.0226928	animals	birds
Astrapia rothschildi	0.0204505	0.922705	animals	birds
Ateles chamek	0.283536	0.169604	animals	mammals
Ateles geoffroyi	-0.661402	0.00204338	animals	mammals
Athene cunicularia	0.0126549	0.806781	animals	birds
Atlapetes albinucha	-0.0094837	0.95688	animals	birds
Atlapetes latinuchus	-0.20837	0.538657	animals	birds
Atlapetes pileatus	-0.147358	0.66547	animals	birds
Atlapetes rufinucha	-0.165863	0.554674	animals	birds
Atlapetes schistaceus	0.640814	0.0247499	animals	birds
Atrosalarias holomelas	0.00429815	0.870682	animals	reef fishes
Atthis ellioti	0.077598	0.759569	animals	birds
Atticora fasciata	-0.315184	0.10232	animals	birds
Atticora pileata	0.288971	0.181121	animals	birds
Attila spadiceus	0.0120049	0.918022	animals	birds
Atypichthys latus	-0.0661232	0.0855824	animals	reef fishes
Atypichthys strigatus	0.172949	1.21e-40	animals	reef fishes
Aulacorhynchus prasinus	0.025069	0.81985	animals	birds
Aulostomus chinensis	0.133774	1.1e-37	animals	reef fishes
Aulostomus maculatus	-0.0551629	0.0104122	animals	reef fishes
Aulostomus strigosus	-0.157052	2.67e-15	animals	reef fishes
Auriparus flaviceps	0.049897	0.240991	animals	birds
Austrolabrus maculatus	-0.0929526	5.44e-07	animals	reef fishes
Automolus ochrolaemus	0.248094	0.0823536	animals	birds
Axis axis	0.219105	0.0391175	animals	mammals
Aythya affinis	0.0194369	0.350527	animals	birds
Aythya americana	-0.0734196	0.00253445	animals	birds
Aythya collaris	-0.0354402	0.095035	animals	birds
Aythya fuligula	-0.0216775	0.836598	animals	birds
Aythya marila	0.000720135	0.978918	animals	birds
Aythya valisineria	-0.0574532	0.0378933	animals	birds
Baeolophus atricristatus	-0.0266872	0.711132	animals	birds
Baeolophus bicolor	-0.0643474	5.54e-05	animals	birds
Baeolophus inornatus	-0.125684	0.0266682	animals	birds
Baeolophus ridgwayi	0.121109	0.263819	animals	birds
Baeolophus wollweberi	-0.210926	0.00025126	animals	birds
Baiomys taylori	0.918285	1.09e-17	animals	mammals
Balistapus undulatus	0.0331034	0.0300689	animals	reef fishes
Balistes polylepis	-0.0167705	0.647442	animals	reef fishes
Balistes vetula	0.165297	3.15e-30	animals	reef fishes
Balistoides viridescens	0.170633	8.31e-17	animals	reef fishes
Bartramia longicauda	-0.0280596	0.50755	animals	birds
Baryphthengus martii	0.159588	0.359805	animals	birds
Basileuterus belli	-0.0931185	0.606259	animals	birds
Basileuterus culicivorus	0.187037	0.0945319	animals	birds
Basileuterus lachrymosus	0.031039	0.875409	animals	birds
Basileuterus rufifrons	-0.367631	0.000155579	animals	birds
Basileuterus tristriatus	0.148221	0.26683	animals	birds
Blarina brevicauda	-0.116227	0.193165	animals	mammals
Blarina carolinensis	-0.820862	1.66e-05	animals	mammals
Bodianus axillaris	0.109372	1.7e-13	animals	reef fishes
Bodianus bilunulatus	0.0819417	2.68e-07	animals	reef fishes
Bodianus diana	0.0462867	0.0367166	animals	reef fishes
Bodianus dictynna	0.144792	0.113071	animals	reef fishes
Bodianus diplotaenia	0.211001	5.25e-14	animals	reef fishes
Bodianus eclancheri	0.0653156	0.662699	animals	reef fishes
Bodianus frenchii	0.11782	0.00553638	animals	reef fishes
Bodianus loxozonus	0.0911683	1.95e-05	animals	reef fishes
Bodianus mesothorax	0.143397	0.00165254	animals	reef fishes
Bodianus rufus	0.117706	1.21e-18	animals	reef fishes
Bodianus unimaculatus	0.1242	0.152777	animals	reef fishes
Bolbometopon muricatum	0.0659313	0.00448896	animals	reef fishes
Bolborhynchus lineola	-0.117047	0.603941	animals	birds
Bombycilla cedrorum	-0.00952819	0.552551	animals	birds
Bombycilla garrulus	0.0309945	0.595963	animals	birds
Bonasa umbellus	-0.132556	0.000646176	animals	birds
Boops boops	0.303048	3.31e-07	animals	reef fishes
Boselaphus tragocamelus	0.261928	0.0296978	animals	mammals
Botaurus lentiginosus	-0.0319586	0.417056	animals	birds
Botaurus pinnatus	0.0931034	0.773506	animals	birds
Brachaluteres jacksonianus	0.152359	5.9e-11	animals	reef fishes
Brachyramphus brevirostris	-0.289317	0.203355	animals	birds
Brachyramphus marmoratus	0.0356708	0.585582	animals	birds
Branta bernicla	0.108302	0.0180975	animals	birds
Branta canadensis	-0.102681	3.9e-16	animals	birds
Branta hutchinsii	-0.328231	1.89e-09	animals	birds
Branta leucopsis	0.306248	0.0938206	animals	birds
Brotogeris chiriri	0.220266	0.350735	animals	birds
Brotogeris cyanoptera	0.103946	0.501918	animals	birds
Brotogeris jugularis	-0.163503	0.100587	animals	birds
Brotogeris versicolurus	-0.230114	0.3029	animals	birds
Bryaninops natans	0.0626543	0.0372184	animals	reef fishes
Bubo scandiacus	0.0108959	0.843209	animals	birds
Bubo virginianus	-0.055473	0.0357539	animals	birds
Bubulcus ibis	-0.223077	8.96e-19	animals	birds
Bucephala albeola	0.0125242	0.502795	animals	birds
Bucephala clangula	0.0530613	0.012583	animals	birds
Bucephala islandica	-0.0364426	0.446278	animals	birds
Burhinus bistriatus	0.418407	0.0746167	animals	birds
Busarellus nigricollis	0.00541089	0.979521	animals	birds
Buteo albigula	-0.307614	0.214317	animals	birds
Buteo albonotatus	0.0892779	0.257081	animals	birds
Buteo brachyurus	-0.106384	0.186235	animals	birds
Buteo jamaicensis	-0.123237	5.21e-26	animals	birds
Buteo lagopus	-0.1711	6.99e-07	animals	birds
Buteo lineatus	-0.0878766	1.6e-05	animals	birds
Buteo nitidus	-0.167853	0.174547	animals	birds
Buteo plagiatus	-0.180536	0.00767509	animals	birds
Buteo platypterus	0.0436694	0.12013	animals	birds
Buteo regalis	0.0487352	0.353843	animals	birds
Buteo swainsoni	0.0334261	0.416906	animals	birds
Buteogallus anthracinus	0.0690431	0.41931	animals	birds
Buteogallus meridionalis	-0.171065	0.333385	animals	birds
Buteogallus solitarius	0.112209	0.428367	animals	birds
Buteogallus urubitinga	0.203555	0.136071	animals	birds
Butorides striata	0.00474457	0.970319	animals	birds
Cacajao calvus	0.210091	0.587437	animals	mammals
Cacicus cela	-0.272283	0.0133339	animals	birds
Cacicus chrysonotus	0.285855	0.343751	animals	birds
Cacicus haemorrhous	-0.328219	0.273578	animals	birds
Cacicus uropygialis	-0.1155	0.566181	animals	birds
Cacomantis castaneiventris	0.136788	0.514401	animals	birds
Caesio caerulaurea	0.00901178	0.587952	animals	reef fishes
Caesio cuning	-0.281962	1.11e-48	animals	reef fishes
Caesio lunaris	-0.0409091	0.0440168	animals	reef fishes
Caesio teres	1.21e-05	0.999253	animals	reef fishes
Caesio xanthonota	0.0255907	0.625561	animals	reef fishes
Caesioperca lepidoptera	-0.291552	4.29e-19	animals	reef fishes
Caesioperca rasor	0.129063	2.44e-07	animals	reef fishes
Caesioscorpis theagenes	0.0635435	0.175081	animals	reef fishes
Cairina moschata	-0.245965	0.0334088	animals	birds
Calamospiza melanocorys	-0.379092	6.28e-09	animals	birds
Calamus bajonado	0.165716	0.000128688	animals	reef fishes
Calamus calamus	-0.019941	0.409619	animals	reef fishes
Calamus pennatula	0.131127	9.17e-06	animals	reef fishes
Calcarius lapponicus	-0.109296	0.0202542	animals	birds
Calcarius ornatus	-0.140331	0.24658	animals	birds
Calcarius pictus	-0.108194	0.449812	animals	birds
Calidris acuminata	0.268495	0.0712006	animals	birds
Calidris alba	0.0275767	0.182922	animals	birds
Calidris alpina	0.0766183	6.14e-05	animals	birds
Calidris bairdii	-0.195449	7.89e-14	animals	birds
Calidris canutus	-0.0357553	0.237772	animals	birds
Calidris ferruginea	-0.0464637	0.748657	animals	birds
Calidris fuscicollis	0.310824	9.28e-31	animals	birds
Calidris himantopus	-0.192539	1.56e-15	animals	birds
Calidris maritima	0.244284	0.00010851	animals	birds
Calidris mauri	0.0725033	0.000140793	animals	birds
Calidris melanotos	-0.158836	2.73e-17	animals	birds
Calidris minutilla	-0.102219	1.89e-10	animals	birds
Calidris ptilocnemis	-0.433814	8.53e-10	animals	birds
Calidris pugnax	0.0306594	0.687975	animals	birds
Calidris pusilla	0.226006	7.39e-39	animals	birds
Calidris ruficollis	-0.219691	0.291344	animals	birds
Calidris subruficollis	-0.194021	2.15e-05	animals	birds
Calidris virgata	0.369544	3.78e-12	animals	birds
Callipepla californica	0.110963	2.44e-05	animals	birds
Callipepla douglasii	-0.284212	0.28605	animals	birds
Callipepla gambelii	-0.135225	0.00655418	animals	birds
Callipepla squamata	0.171121	0.0920406	animals	birds
Calliphlox bryantae	-0.455288	0.0290323	animals	birds
Calonectris diomedea	0.152695	0.0509435	animals	birds
Calothorax lucifer	0.000296239	0.998287	animals	birds
Calotomus carolinus	0.161004	1.12e-35	animals	reef fishes
Calypte anna	-0.0319261	0.310041	animals	birds
Calypte costae	-0.180741	0.00632126	animals	birds
Campephilus guatemalensis	-0.049031	0.651999	animals	birds
Campephilus melanoleucos	-0.00380497	0.984972	animals	birds
Campephilus rubricollis	0.159143	0.468266	animals	birds
Camptostoma imberbe	-0.00338378	0.970741	animals	birds
Camptostoma obsoletum	0.0322842	0.841184	animals	birds
Campylopterus curvipennis	0.00655534	0.979405	animals	birds
Campylopterus hemileucurus	-0.299513	0.0138052	animals	birds
Campylopterus phainopeplus	0.0359775	0.902818	animals	birds
Campylopterus rufus	0.0854098	0.781453	animals	birds
Campylorhamphus trochilirostris	0.119212	0.684803	animals	birds
Campylorhynchus brunneicapillus	-0.0680198	0.13269	animals	birds
Campylorhynchus griseus	0.531433	0.0753858	animals	birds
Campylorhynchus rufinucha	-0.317294	0.00346932	animals	birds
Campylorhynchus turdinus	-0.186563	0.351462	animals	birds
Campylorhynchus zonatus	0.118815	0.496628	animals	birds
Canis lupus	-0.345569	0.0112641	animals	mammals
Cantherhines dumerilii	0.056538	8.29e-08	animals	reef fishes
Cantherhines macrocerus	0.10656	1.35e-12	animals	reef fishes
Cantherhines pardalis	0.0519632	0.000277725	animals	reef fishes
Cantherhines pullus	0.0887197	2.88e-11	animals	reef fishes
Cantherhines sandwichiensis	-0.00526191	0.826045	animals	reef fishes
Canthidermis sufflamen	0.0121525	0.460463	animals	reef fishes
Canthigaster amboinensis	0.147206	1.28e-23	animals	reef fishes
Canthigaster bennetti	0.142643	9.47e-16	animals	reef fishes
Canthigaster capistrata	-0.308008	1.11e-09	animals	reef fishes
Canthigaster coronata	0.0705266	0.000209928	animals	reef fishes
Canthigaster figueiredoi	-0.0680299	2.66e-05	animals	reef fishes
Canthigaster jactator	-0.128567	8.02e-12	animals	reef fishes
Canthigaster janthinoptera	0.170606	9.71e-08	animals	reef fishes
Canthigaster papua	0.212661	5.36e-24	animals	reef fishes
Canthigaster punctatissima	0.352225	2.85e-35	animals	reef fishes
Canthigaster rostrata	0.184151	2.38e-16	animals	reef fishes
Canthigaster valentini	0.107925	5.84e-15	animals	reef fishes
Cantorchilus leucotis	0.397269	0.092137	animals	birds
Cantorchilus modestus	-0.226136	0.0386035	animals	birds
Cantorchilus nigricapillus	-0.0696709	0.704763	animals	birds
Cantorchilus semibadius	-0.616233	0.000104343	animals	birds
Cantorchilus thoracicus	0.216234	0.499671	animals	birds
Capito auratus	-0.054775	0.813575	animals	birds
Capsiempis flaveola	-0.108867	0.521268	animals	birds
Caracanthus maculatus	-0.0411225	0.447103	animals	reef fishes
Caracanthus typicus	0.130261	1.16e-09	animals	reef fishes
Caracara cheriway	0.153667	0.0117737	animals	birds
Caracara plancus	-0.0146814	0.936436	animals	birds
Carangoides bajad	0.200832	0.0549102	animals	reef fishes
Carangoides bartholomaei	0.156258	1.16e-16	animals	reef fishes
Carangoides ferdau	0.0768786	3.3e-06	animals	reef fishes
Carangoides fulvoguttatus	0.0868812	0.004237	animals	reef fishes
Carangoides orthogrammus	0.0320077	0.00347832	animals	reef fishes
Carangoides plagiotaenia	0.131353	0.00482198	animals	reef fishes
Caranx caballus	0.160768	2.84e-07	animals	reef fishes
Caranx crysos	0.0173495	0.180243	animals	reef fishes
Caranx ignobilis	0.0667223	1.7e-07	animals	reef fishes
Caranx latus	0.0266112	0.0664124	animals	reef fishes
Caranx melampygus	0.148002	2.04e-44	animals	reef fishes
Caranx papuensis	-0.00892709	0.689606	animals	reef fishes
Caranx sexfasciatus	0.127721	6.34e-20	animals	reef fishes
Carcharhinus amblyrhynchos	-0.00889496	0.482286	animals	reef fishes
Carcharhinus galapagensis	0.0170354	0.122133	animals	reef fishes
Carcharhinus melanopterus	0.0769537	8.36e-05	animals	reef fishes
Cardellina canadensis	0.0767195	0.0010379	animals	birds
Cardellina pusilla	0.0149902	0.420423	animals	birds
Cardellina rubrifrons	-0.163262	0.15323	animals	birds
Cardinalis cardinalis	-0.260017	9.84e-123	animals	birds
Cardinalis sinuatus	-0.090613	0.127649	animals	birds
Carduelis carduelis	-0.260568	0.143039	animals	birds
Caryothraustes poliogaster	0.172363	0.420599	animals	birds
Casiornis rufus	-0.472657	0.120725	animals	birds
Cassiculus melanicterus	0.0195322	0.904779	animals	birds
Catamenia inornata	0.488937	0.0286911	animals	birds
Cathartes aura	-0.154784	2.96e-32	animals	birds
Cathartes burrovianus	-0.186336	0.231542	animals	birds
Cathartes melambrotus	-0.261162	0.0729808	animals	birds
Catharus aurantiirostris	0.00267331	0.977581	animals	birds
Catharus bicknelli	0.023983	0.881681	animals	birds
Catharus dryas	-0.160112	0.525659	animals	birds
Catharus frantzii	-0.154062	0.376895	animals	birds
Catharus fuscater	0.20007	0.168104	animals	birds
Catharus fuscescens	0.0813239	0.00746957	animals	birds
Catharus gracilirostris	-0.43535	0.0485496	animals	birds
Catharus guttatus	0.0102726	0.597652	animals	birds
Catharus mexicanus	-0.286003	0.13257	animals	birds
Catharus minimus	0.0513561	0.25122	animals	birds
Catharus ustulatus	-0.00866024	0.564617	animals	birds
Catherpes mexicanus	-0.0691564	0.0828396	animals	birds
Catostomus commersoni	-0.254252	3.02e-10	animals	freshwater fishes
Salmo salar	-0.230274	0.238452	animals	freshwater fishes
Celeus castaneus	0.0220161	0.937924	animals	birds
Celeus elegans	0.0336026	0.91743	animals	birds
Centroberyx lineatus	-0.0656632	0.0985593	animals	reef fishes
Centrocercus urophasianus	0.14875	0.386581	animals	birds
Centropogon australis	0.0601779	0.084849	animals	reef fishes
Centropyge bicolor	0.026946	0.15813	animals	reef fishes
Centropyge bispinosa	0.0195667	0.229335	animals	reef fishes
Centropyge eibli	0.223422	0.0071066	animals	reef fishes
Centropyge fisheri	0.0505507	0.0149532	animals	reef fishes
Centropyge flavissima	-0.165787	3.32e-28	animals	reef fishes
Centropyge heraldi	0.160108	2.01e-08	animals	reef fishes
Centropyge hotumatua	0.0127746	0.840397	animals	reef fishes
Centropyge loricula	-0.201659	2.69e-23	animals	reef fishes
Centropyge multispinis	0.144344	0.00266723	animals	reef fishes
Centropyge tibicen	0.139174	3.15e-16	animals	reef fishes
Centropyge vrolikii	0.073682	0.016323	animals	reef fishes
Cephalopholis argus	0.1879	2.12e-51	animals	reef fishes
Cephalopholis boenak	-0.0139413	0.522641	animals	reef fishes
Cephalopholis cruentata	0.00558519	0.806589	animals	reef fishes
Cephalopholis cyanostigma	-0.00361451	0.903228	animals	reef fishes
Cephalopholis fulva	0.527266	1.45e-301	animals	reef fishes
Cephalopholis leopardus	0.163768	1.91e-06	animals	reef fishes
Cephalopholis miniata	0.0236084	0.116736	animals	reef fishes
Cephalopholis panamensis	0.143045	1.27e-06	animals	reef fishes
Cephalopholis urodeta	0.217728	3.37e-55	animals	reef fishes
Cephalophus rufilatus	0.559598	0.117182	animals	mammals
Cepphus columba	0.24558	1.09e-07	animals	birds
Cepphus grylle	0.0550449	0.264379	animals	birds
Ceratopipra erythrocephala	0.514309	0.0242673	animals	birds
Ceratopipra mentalis	-0.157343	0.359421	animals	birds
Ceratopipra rubrocapilla	0.136244	0.578101	animals	birds
Cercomacra cinerascens	0.227189	0.335409	animals	birds
Cercomacroides tyrannina	-0.65003	0.00258839	animals	birds
Cercopithecus ascanius	-0.0114626	0.952062	animals	mammals
Cercopithecus mitis	0.664411	0.00101921	animals	mammals
Cerorhinca monocerata	-0.0773202	0.0947768	animals	birds
Certhia americana	0.28383	1.5e-44	animals	birds
Certhia brachydactyla	-0.112915	0.454976	animals	birds
Certhia familiaris	-0.623249	1.04e-05	animals	birds
Certhiaxis cinnamomeus	0.344836	0.299013	animals	birds
Cetoscarus bicolor	0.0637232	0.000744532	animals	reef fishes
Ceyx azureus	0.226455	0.276362	animals	birds
Ceyx solitarius	-0.0308358	0.883669	animals	birds
Chaetodipterus faber	0.0765036	0.000684226	animals	reef fishes
Chaetodipus baileyi	0.410562	1.84e-15	animals	mammals
Chaetodipus fallax	0.452074	0.260769	animals	mammals
Chaetodipus formosus	-0.222189	0.173992	animals	mammals
Chaetodipus hispidus	-0.156962	0.0680141	animals	mammals
Chaetodipus intermedius	0.0237057	0.747421	animals	mammals
Chaetodipus penicillatus	0.123724	0.000217307	animals	mammals
Chaetodon adiergastos	0.290367	1.15e-05	animals	reef fishes
Chaetodon aureofasciatus	-0.29349	7.67e-21	animals	reef fishes
Chaetodon auriga	0.210913	3.55e-94	animals	reef fishes
Chaetodon baronessa	0.0459914	0.0239567	animals	reef fishes
Chaetodon bennetti	-0.0378609	0.0435686	animals	reef fishes
Chaetodon capistratus	0.0396888	0.078821	animals	reef fishes
Chaetodon citrinellus	-0.212291	5.28e-49	animals	reef fishes
Chaetodon collare	0.188592	0.0589292	animals	reef fishes
Chaetodon ephippium	-0.107848	1.03e-15	animals	reef fishes
Chaetodon falcula	0.0595043	0.444947	animals	reef fishes
Chaetodon flavirostris	-0.111455	1.06e-11	animals	reef fishes
Chaetodon guentheri	-0.119881	1.5e-07	animals	reef fishes
Chaetodon guttatissimus	0.185981	8.38e-05	animals	reef fishes
Chaetodon humeralis	0.187691	1.24e-10	animals	reef fishes
Chaetodon kleinii	-0.0723452	9.76e-09	animals	reef fishes
Chaetodon lineolatus	-0.0108243	0.425906	animals	reef fishes
Chaetodon litus	-0.513745	7.78e-18	animals	reef fishes
Chaetodon lunula	0.161299	8.98e-46	animals	reef fishes
Chaetodon lunulatus	-0.156876	3.23e-45	animals	reef fishes
Chaetodon madagaskariensis	0.187804	0.000720151	animals	reef fishes
Chaetodon melannotus	0.188173	1.01e-37	animals	reef fishes
Chaetodon mertensii	-0.101493	3.08e-08	animals	reef fishes
Chaetodon meyeri	0.0905139	4.96e-10	animals	reef fishes
Chaetodon miliaris	0.0564762	0.0047836	animals	reef fishes
Chaetodon multicinctus	-0.128363	2.77e-10	animals	reef fishes
Chaetodon octofasciatus	0.121732	0.261353	animals	reef fishes
Chaetodon ornatissimus	0.135392	7e-33	animals	reef fishes
Chaetodon pelewensis	-0.139146	3.05e-23	animals	reef fishes
Chaetodon plebeius	0.0567519	0.000118975	animals	reef fishes
Chaetodon punctatofasciatus	-0.0386555	0.258869	animals	reef fishes
Chaetodon quadrimaculatus	-0.0498826	0.0156346	animals	reef fishes
Chaetodon rafflesii	0.0904869	2.47e-05	animals	reef fishes
Chaetodon rainfordi	0.31477	4.3e-09	animals	reef fishes
Chaetodon reticulatus	-0.0945377	1.33e-08	animals	reef fishes
Chaetodon sedentarius	0.135444	1.55e-12	animals	reef fishes
Chaetodon speculum	0.358663	7.29e-68	animals	reef fishes
Chaetodon striatus	-0.0179593	0.157344	animals	reef fishes
Chaetodon triangulum	-0.118002	0.313314	animals	reef fishes
Chaetodon tricinctus	0.0631959	0.116255	animals	reef fishes
Chaetodon trifascialis	0.116589	3.47e-27	animals	reef fishes
Chaetodon trifasciatus	0.226471	5.16e-47	animals	reef fishes
Chaetodon ulietensis	0.151773	7.91e-22	animals	reef fishes
Chaetodon unimaculatus	0.0158352	0.145838	animals	reef fishes
Chaetodon vagabundus	0.160175	6.71e-25	animals	reef fishes
Chaetodon xanthocephalus	0.0628348	0.398098	animals	reef fishes
Chaetodon zanzibarensis	0.383922	6.24e-05	animals	reef fishes
Chaetodontoplus duboulayi	-0.0927581	0.0317834	animals	reef fishes
Chaetodontoplus mesoleucus	0.0720974	0.492225	animals	reef fishes
Chaetorhynchus papuensis	0.152447	0.466932	animals	birds
Chaetura brachyura	-0.0574111	0.747069	animals	birds
Chaetura chapmani	0.0584191	0.856887	animals	birds
Chaetura cinereiventris	-0.203284	0.220915	animals	birds
Chaetura fumosa	-0.134927	0.511068	animals	birds
Chaetura meridionalis	-0.025946	0.93964	animals	birds
Chaetura pelagica	-0.070118	0.0004131	animals	birds
Chaetura vauxi	0.0904478	0.0744031	animals	birds
Chalcites meyerii	-0.0511261	0.808236	animals	birds
Chalcites ruficollis	-0.0849698	0.686338	animals	birds
Chalcophaps stephani	-0.438321	0.0284032	animals	birds
Chamaea fasciata	0.0828773	0.174517	animals	birds
Chamaepetes unicolor	0.00769749	0.97023	animals	birds
Chamaeza campanisona	0.376238	0.102055	animals	birds
Chanos chanos	0.0284407	0.156802	animals	reef fishes
Charadrius bicinctus	-0.0727528	0.456448	animals	birds
Charadrius collaris	0.470857	6.61e-05	animals	birds
Charadrius melodus	0.154598	6.17e-05	animals	birds
Charadrius montanus	0.127763	0.33488	animals	birds
Charadrius nivosus	0.0329717	0.392398	animals	birds
Charadrius semipalmatus	0.265467	3.67e-52	animals	birds
Charadrius vociferus	-0.168555	7.38e-55	animals	birds
Charadrius wilsonia	-0.26249	1.81e-10	animals	birds
Chauna torquata	-0.488637	0.0645679	animals	birds
Cheilinus chlorourus	0.222797	5.51e-50	animals	reef fishes
Cheilinus fasciatus	0.0755684	0.000111396	animals	reef fishes
Cheilinus oxycephalus	0.0894432	5.91e-08	animals	reef fishes
Cheilinus trilobatus	0.0395996	0.00612977	animals	reef fishes
Cheilinus undulatus	0.187963	3.07e-18	animals	reef fishes
Cheilio inermis	0.0027481	0.818414	animals	reef fishes
Cheilodactylus ephippium	-0.150343	9.25e-05	animals	reef fishes
Cheilodactylus fasciatus	0.324996	0.174575	animals	reef fishes
Cheilodactylus fuscus	-0.0346373	0.0628578	animals	reef fishes
Cheilodactylus gibbosus	0.0715999	0.442997	animals	reef fishes
Cheilodactylus nigripes	-0.2734	1.13e-24	animals	reef fishes
Cheilodactylus spectabilis	0.203078	1.26e-23	animals	reef fishes
Cheilodactylus vestitus	-0.0460233	0.0596763	animals	reef fishes
Cheilodipterus artus	0.0269796	0.23589	animals	reef fishes
Cheilodipterus macrodon	-0.00434416	0.78779	animals	reef fishes
Cheilodipterus quinquelineatus	0.0322141	0.0150071	animals	reef fishes
Cheiloprion labiatus	0.234701	1.64e-25	animals	reef fishes
Chelidoptera tenebrosa	-0.261925	0.2514	animals	birds
Chelmon marginalis	-0.135787	0.000104899	animals	reef fishes
Chelmon rostratus	0.174632	0.00525579	animals	reef fishes
Chelmonops curiosus	0.0447258	0.116931	animals	reef fishes
Chelmonops truncatus	0.126235	2.09e-06	animals	reef fishes
Chironemus marmoratus	0.143324	6.12e-18	animals	reef fishes
Chiroxiphia boliviana	-0.349033	0.22128	animals	birds
Chiroxiphia lanceolata	-0.0896825	0.741175	animals	birds
Chiroxiphia linearis	-0.156704	0.486163	animals	birds
Chlidonias leucopterus	0.148337	0.521063	animals	birds
Chlidonias niger	-0.100646	0.0036394	animals	birds
Chloroceryle aenea	-0.209283	0.294792	animals	birds
Chloroceryle amazona	0.0978668	0.348032	animals	birds
Chloroceryle americana	-0.189616	0.0159913	animals	birds
Chloroceryle inda	0.430971	0.185721	animals	birds
Chlorophanes spiza	-0.15724	0.138851	animals	birds
Chlorophonia callophrys	0.10504	0.732716	animals	birds
Chlorophonia cyanea	-0.775944	0.00110523	animals	birds
Chlorophonia occipitalis	-0.444217	0.111544	animals	birds
Chlorospingus flavigularis	-0.603043	0.0173239	animals	birds
Chlorospingus flavopectus	0.206905	0.0200948	animals	birds
Chlorospingus parvirostris	0.565256	0.0699672	animals	birds
Chlorospingus pileatus	-0.520903	0.00758789	animals	birds
Chlorostilbon assimilis	0.0999376	0.712689	animals	birds
Chlorostilbon auriceps	0.11246	0.701887	animals	birds
Chlorostilbon canivetii	-0.326977	0.0725843	animals	birds
Chlorostilbon gibsoni	0.0234187	0.924186	animals	birds
Chlorostilbon lucidus	0.0300872	0.915233	animals	birds
Chlorostilbon mellisugus	-0.189114	0.0204632	animals	birds
Chlorurus bleekeri	0.167483	9.9e-18	animals	reef fishes
Chlorurus frontalis	-0.0146524	0.634033	animals	reef fishes
Chlorurus microrhinos	0.127306	1.96e-23	animals	reef fishes
Chlorurus sordidus	0.0874996	1.28e-17	animals	reef fishes
Chlorurus strongylocephalus	-0.0557589	0.323137	animals	reef fishes
Choerodon cauteroma	0.271108	0.000174721	animals	reef fishes
Choerodon cyanodus	0.0440116	0.389759	animals	reef fishes
Choerodon fasciatus	0.249382	6.06e-10	animals	reef fishes
Choerodon graphicus	0.231543	7.19e-12	animals	reef fishes
Choerodon rubescens	-0.309878	1.73e-07	animals	reef fishes
Choerodon schoenleinii	-0.11742	0.012006	animals	reef fishes
Chondestes grammacus	-0.168691	6.59e-06	animals	birds
Chondrohierax uncinatus	0.151291	0.274813	animals	birds
Chordeiles acutipennis	0.00889638	0.88626	animals	birds
Chordeiles gundlachii	-0.500364	0.140778	animals	birds
Chordeiles minor	-0.0117596	0.684666	animals	birds
Chordeiles rupestris	-0.437396	0.155042	animals	birds
Chromis acares	-0.362228	7.19e-82	animals	reef fishes
Chromis agilis	-0.0726621	2.2e-07	animals	reef fishes
Chromis alpha	0.109721	0.00263929	animals	reef fishes
Chromis amboinensis	-0.166155	3.57e-18	animals	reef fishes
Chromis analis	0.153928	6.31e-05	animals	reef fishes
Chromis atrilobata	0.220593	8e-15	animals	reef fishes
Chromis atripectoralis	-0.151438	2.45e-27	animals	reef fishes
Chromis atripes	-0.217922	1.45e-28	animals	reef fishes
Chromis caudalis	0.00594677	0.950835	animals	reef fishes
Chromis chromis	-0.246064	0.00248671	animals	reef fishes
Chromis chrysura	0.136625	7.22e-16	animals	reef fishes
Chromis cinerascens	0.445413	6.92e-32	animals	reef fishes
Chromis dimidiata	-0.130186	5.86e-08	animals	reef fishes
Chromis dispilus	0.0810743	0.188267	animals	reef fishes
Chromis flavaxilla	0.0606061	0.783547	animals	reef fishes
Chromis flavomaculata	0.0632661	0.0015413	animals	reef fishes
Chromis fumea	0.0958271	8.76e-06	animals	reef fishes
Chromis hanui	0.0897043	2.79e-06	animals	reef fishes
Chromis hypsilepis	-0.164248	2.15e-24	animals	reef fishes
Chromis iomelas	0.16696	3.71e-18	animals	reef fishes
Chromis klunzingeri	-0.0730351	0.0446974	animals	reef fishes
Chromis lepidolepis	-0.0633513	7.02e-05	animals	reef fishes
Chromis limbata	-0.018884	0.622253	animals	reef fishes
Chromis lineata	-0.318182	0.341355	animals	reef fishes
Chromis margaritifer	0.018683	0.180533	animals	reef fishes
Chromis multilineata	-0.086561	2.05e-12	animals	reef fishes
Chromis nigrura	0.135546	0.0171239	animals	reef fishes
Chromis nitida	0.0549962	9.68e-05	animals	reef fishes
Chromis notata	0.302536	0.0276751	animals	reef fishes
Chromis opercularis	0.0583024	0.0224407	animals	reef fishes
Chromis ovalis	0.0962135	7.72e-07	animals	reef fishes
Chromis punctipinnis	-0.224156	0.134239	animals	reef fishes
Chromis randalli	0.153992	0.0160642	animals	reef fishes
Chromis retrofasciata	0.067081	0.00123419	animals	reef fishes
Chromis scotochiloptera	0.0534352	0.633513	animals	reef fishes
Chromis ternatensis	-0.0800317	8.59e-07	animals	reef fishes
Chromis vanderbilti	-0.0659838	4.87e-08	animals	reef fishes
Chromis viridis	0.19926	5.29e-50	animals	reef fishes
Chromis weberi	-0.10791	2.92e-12	animals	reef fishes
Chromis westaustralis	0.107346	0.00485313	animals	reef fishes
Chromis xanthochira	0.0915912	0.000115502	animals	reef fishes
Chromis xanthura	0.0253805	0.126974	animals	reef fishes
Chrysiptera biocellata	-0.119442	6.11e-06	animals	reef fishes
Chrysiptera brownriggii	0.150725	1.03e-15	animals	reef fishes
Chrysiptera caesifrons	0.263164	7.23e-06	animals	reef fishes
Chrysiptera cyanea	0.379683	1.1e-14	animals	reef fishes
Chrysiptera flavipinnis	0.18403	0.000111236	animals	reef fishes
Chrysiptera galba	-0.334231	0.000130804	animals	reef fishes
Chrysiptera glauca	0.272873	4.77e-45	animals	reef fishes
Chrysiptera hemicyanea	0.0667969	0.35226	animals	reef fishes
Chrysiptera notialis	0.163872	1.02e-09	animals	reef fishes
Chrysiptera rapanui	-0.153663	0.011776	animals	reef fishes
Chrysiptera rex	0.107662	2.87e-06	animals	reef fishes
Chrysiptera rollandi	-0.00183774	0.878049	animals	reef fishes
Chrysiptera talboti	-0.145479	3.84e-11	animals	reef fishes
Chrysiptera taupou	-0.242049	5.74e-29	animals	reef fishes
Chrysiptera unimaculata	0.175838	1.45e-08	animals	reef fishes
Chrysolampis mosquitus	-0.251144	0.456321	animals	birds
Chrysomus icterocephalus	0.556174	0.0313167	animals	birds
Ciccaba nigrolineata	-0.227163	0.41553	animals	birds
Ciccaba virgata	0.219579	0.114155	animals	birds
Cicinnurus magnificus	-0.363728	0.0738846	animals	birds
Cinclodes albidiventris	-0.391609	0.233629	animals	birds
Cinclodes fuscus	-0.236201	0.0349149	animals	birds
Cinclus leucocephalus	-0.0457902	0.876476	animals	birds
Cinclus mexicanus	0.118028	0.0480872	animals	birds
Circus buffoni	-0.467525	0.0788717	animals	birds
Circus cinereus	0.207427	0.458213	animals	birds
Circus cyaneus	-0.00754615	0.664628	animals	birds
Cirrhilabrus cyanopleura	-0.54598	2.56e-35	animals	reef fishes
Cirrhilabrus exquisitus	0.180276	4.02e-23	animals	reef fishes
Cirrhilabrus laboutei	0.0064648	0.915479	animals	reef fishes
Cirrhilabrus punctatus	0.181759	4.2e-33	animals	reef fishes
Cirrhilabrus randalli	0.296209	0.00204929	animals	reef fishes
Cirrhilabrus scottorum	0.138744	1.81e-08	animals	reef fishes
Cirrhitichthys aprinus	-0.0301279	0.201008	animals	reef fishes
Cirrhitichthys falco	0.0446063	0.0187361	animals	reef fishes
Cirrhitichthys oxycephalus	0.350823	7.26e-208	animals	reef fishes
Cirrhitops fasciatus	-0.0928378	7.43e-07	animals	reef fishes
Cirrhitus pinnulatus	-0.192883	1.57e-24	animals	reef fishes
Cirrhitus rivulatus	0.162993	2.53e-06	animals	reef fishes
Cirripectes alboapicalis	0.250315	1.28e-11	animals	reef fishes
Cirripectes auritus	0.227496	0.00130446	animals	reef fishes
Cirripectes castaneus	0.0366011	0.0220455	animals	reef fishes
Cirripectes chelomatus	0.0557927	0.0072639	animals	reef fishes
Cirripectes filamentosus	0.130583	0.000419444	animals	reef fishes
Cirripectes stigmaticus	0.0259021	0.210675	animals	reef fishes
Cirripectes vanderbilti	0.141878	5.06e-16	animals	reef fishes
Cirripectes variolosus	0.141239	3.63e-06	animals	reef fishes
Cissopis leverianus	0.404337	0.120338	animals	birds
Cistothorus palustris	0.0220304	0.363995	animals	birds
Cistothorus platensis	-0.18824	6.33e-05	animals	birds
Clangula hyemalis	0.0750433	0.0301368	animals	birds
Claravis pretiosa	0.226968	0.055202	animals	birds
Clepticus parrae	-0.185463	5.39e-14	animals	reef fishes
Clibanornis rubiginosus	-0.549532	0.018159	animals	birds
Clytomyias insignis	0.0633015	0.763716	animals	birds
Cnemoscopus rubrirostris	-0.271432	0.260975	animals	birds
Coccyzus americanus	-0.279028	1.62e-24	animals	birds
Coccyzus erythropthalmus	-0.00466386	0.931922	animals	birds
Coccyzus minor	-0.331873	0.0173523	animals	birds
Cochlearius cochlearius	-0.0580947	0.721786	animals	birds
Coereba flaveola	-0.150917	0.0709842	animals	birds
Colaptes auratus	-0.0224837	0.0341368	animals	birds
Colaptes campestris	-0.559909	0.00673193	animals	birds
Colaptes chrysoides	0.0494617	0.56598	animals	birds
Colaptes melanochloros	-0.158462	0.605114	animals	birds
Colaptes pitius	-0.657004	0.0202722	animals	birds
Colaptes punctigula	-0.151308	0.605611	animals	birds
Colaptes rivolii	0.0816294	0.800889	animals	birds
Colaptes rubiginosus	-0.100327	0.313298	animals	birds
Colibri coruscans	-0.0607939	0.745274	animals	birds
Colibri delphinae	-0.552841	0.0213549	animals	birds
Colibri thalassinus	-0.148574	0.293174	animals	birds
Colinus cristatus	0.064074	0.766126	animals	birds
Colinus virginianus	-0.126334	2.81e-05	animals	birds
Colluricincla megarhyncha	0.149388	0.476024	animals	birds
Colobus angolensis	0.474097	0.11944	animals	mammals
Colobus guereza	0.500511	0.0149981	animals	mammals
Colonia colonus	-0.239326	0.142272	animals	birds
Columba livia	0.147946	1.04e-20	animals	birds
Columbina cruziana	-0.73722	0.00171218	animals	birds
Columbina inca	-0.0487997	0.257613	animals	birds
Columbina minuta	0.161271	0.258235	animals	birds
Columbina passerina	0.141021	0.000742599	animals	birds
Columbina picui	-0.248504	0.112537	animals	birds
Columbina squammata	0.136087	0.578545	animals	birds
Columbina talpacoti	-0.15211	0.0176556	animals	birds
Conirostrum cinereum	-0.765487	0.000133714	animals	birds
Conirostrum speciosum	0.284274	0.268801	animals	birds
Connochaetes gnou	0.0420316	0.896806	animals	mammals
Connochaetes taurinus	0.468463	2.49e-06	animals	mammals
Contopus cinereus	0.283068	0.0167575	animals	birds
Contopus cooperi	0.20862	8.98e-10	animals	birds
Contopus fumigatus	-0.403368	0.171705	animals	birds
Contopus lugubris	-0.268253	0.375537	animals	birds
Contopus pertinax	-0.316067	0.000278587	animals	birds
Contopus sordidulus	-0.178705	7.33e-09	animals	birds
Contopus virens	-0.0897683	3.3e-05	animals	birds
Coragyps atratus	-0.0929718	4.76e-05	animals	birds
Coris auricularis	-0.291628	1.03e-17	animals	reef fishes
Coris aygula	0.010753	0.454793	animals	reef fishes
Coris batuensis	-0.098717	1.71e-07	animals	reef fishes
Coris bulbifrons	-0.0346565	0.394025	animals	reef fishes
Coris caudimacula	-0.103683	0.0219783	animals	reef fishes
Coris centralis	-0.187264	0.000104891	animals	reef fishes
Coris debueni	-0.208641	0.00099464	animals	reef fishes
Coris dorsomacula	-0.0535796	0.00771023	animals	reef fishes
Coris gaimard	0.0931076	1.16e-13	animals	reef fishes
Coris julis	-0.161107	0.0418305	animals	reef fishes
Coris picta	-0.0758329	5.94e-05	animals	reef fishes
Coris pictoides	0.208679	3.59e-05	animals	reef fishes
Coris sandeyeri	-0.18134	8.63e-14	animals	reef fishes
Coris venusta	0.0339758	0.0831963	animals	reef fishes
Corvus brachyrhynchos	0.0547873	2.14e-07	animals	birds
Corvus caurinus	-0.258995	5.09e-08	animals	birds
Corvus corax	0.0876781	1.97e-08	animals	birds
Corvus cryptoleucus	-0.0438779	0.497801	animals	birds
Corvus imparatus	0.00502773	0.988295	animals	birds
Corvus ossifragus	-0.0453642	0.122707	animals	birds
Corvus sinaloae	0.0796306	0.761281	animals	birds
Coryphopterus dicrus	0.00046454	0.985136	animals	reef fishes
Coryphopterus eidolon	0.179971	4.62e-06	animals	reef fishes
Coryphopterus glaucofraenum	-0.149623	3.05e-17	animals	reef fishes
Coryphopterus lipernes	0.0709537	0.403108	animals	reef fishes
Coryphopterus urospilus	0.078971	0.04668	animals	reef fishes
Coryphospingus cucullatus	-0.573651	0.00654922	animals	birds
Corythoichthys intestinalis	0.0390338	0.120449	animals	reef fishes
Corythopis torquatus	-0.148324	0.663389	animals	birds
Coscoroba coscoroba	-0.407776	0.131355	animals	birds
Cotinga maynana	-0.833755	0.000751106	animals	birds
Coturnicops noveboracensis	-0.0136158	0.910925	animals	birds
Couesius plumbeus	-0.163119	0.0801943	animals	freshwater fishes
Cranioleuca erythrops	0.339034	0.0719941	animals	birds
Crateroscelis murina	-0.02837	0.892917	animals	birds
Crateroscelis nigrorufa	0.395742	0.0502071	animals	birds
Crateroscelis robusta	0.0704071	0.738057	animals	birds
Crax rubra	-0.473201	0.00309725	animals	birds
Creagrus furcatus	0.0242792	0.928882	animals	birds
Crenimugil crenilabis	0.0874463	0.0251079	animals	reef fishes
Crocuta crocuta	-0.186263	0.291548	animals	mammals
Crotophaga ani	-0.0941006	0.210227	animals	birds
Crotophaga major	0.0794895	0.612372	animals	birds
Crotophaga sulcirostris	-0.0664672	0.29227	animals	birds
Cryptocentrus strigilliceps	0.278951	6.93e-06	animals	reef fishes
Cryptopipo holochlora	0.459501	0.155064	animals	birds
Cryptotis parva	-0.42893	0.0973526	animals	mammals
Crypturellus bartletti	0.16031	0.487582	animals	birds
Crypturellus boucardi	0.607735	0.0275717	animals	birds
Crypturellus cinereus	0.266788	0.207595	animals	birds
Crypturellus cinnamomeus	-0.257483	0.22449	animals	birds
Crypturellus soui	-0.125829	0.266068	animals	birds
Crypturellus undulatus	-0.269811	0.142134	animals	birds
Ctenochaetus binotatus	-0.00549813	0.653369	animals	reef fishes
Ctenochaetus cyanocheilus	0.206995	5.32e-40	animals	reef fishes
Ctenochaetus flavicauda	-0.00697219	0.758739	animals	reef fishes
Ctenochaetus hawaiiensis	-0.231185	5.52e-08	animals	reef fishes
Ctenochaetus marginatus	-0.399731	2.63e-85	animals	reef fishes
Ctenochaetus striatus	0.110922	6.35e-18	animals	reef fishes
Ctenochaetus truncatus	0.357123	7.66e-13	animals	reef fishes
Ctenogobiops pomastictus	0.0470532	0.288402	animals	reef fishes
Ctenogobius saepepallens	0.045054	0.0609192	animals	reef fishes
Cuon alpinus	-0.441635	0.00700743	animals	mammals
Curaeus curaeus	-0.119738	0.615091	animals	birds
Cyanerpes caeruleus	-0.348185	0.0205526	animals	birds
Cyanerpes cyaneus	0.0765297	0.435553	animals	birds
Cyanerpes lucidus	-0.0500379	0.83406	animals	birds
Cyanocitta cristata	-0.00380879	0.747328	animals	birds
Cyanocitta stelleri	0.119599	6.7e-06	animals	birds
Cyanocompsa parellina	0.296109	0.0751593	animals	birds
Cyanocorax chrysops	0.336899	0.284243	animals	birds
Cyanocorax cyanomelas	-0.102101	0.677466	animals	birds
Cyanocorax melanocyaneus	0.133342	0.438169	animals	birds
Cyanocorax violaceus	0.092902	0.58995	animals	birds
Cyanocorax yncas	-0.19487	0.0281313	animals	birds
Cyanocorax yucatanicus	-0.0593925	0.847168	animals	birds
Cyanolyca cucullata	0.265305	0.430427	animals	birds
Cyclarhis gujanensis	-0.0382831	0.732749	animals	birds
Cygnus buccinator	-0.356475	2.61e-13	animals	birds
Cygnus columbianus	0.0404672	0.252335	animals	birds
Cygnus cygnus	0.472202	0.0198141	animals	birds
Cygnus melancoryphus	-0.201766	0.393632	animals	birds
Cygnus olor	0.114051	0.0103175	animals	birds
Cymbilaimus lineatus	-0.0644751	0.744459	animals	birds
Cynanthus latirostris	-0.278175	1.79e-05	animals	birds
Micropterus dolomieu	-0.159346	0.0082299	animals	freshwater fishes
Alosa pseudoharengus	-0.131929	0.319228	animals	freshwater fishes
Cypseloides cryptus	-0.186236	0.291619	animals	birds
Cypseloides niger	0.171967	0.0301975	animals	birds
Cyrtonyx montezumae	-0.0751954	0.677484	animals	birds
Dacelo gaudichaud	-0.311676	0.129351	animals	birds
Dacnis cayana	-0.0527721	0.671474	animals	birds
Dacnis flaviventer	-0.296562	0.303207	animals	birds
Dacnis lineata	-0.308797	0.142052	animals	birds
Dacnis venusta	-0.0714398	0.8166	animals	birds
Dactylophora nigricans	0.0891426	0.013708	animals	reef fishes
Dactylortyx thoracicus	-0.0186348	0.925015	animals	birds
Damaliscus lunatus	-0.0374253	0.765444	animals	mammals
Damaliscus pygargus	-0.451026	0.163816	animals	mammals
Daption capense	-0.0611781	0.797781	animals	birds
Daptrius ater	0.0431903	0.794039	animals	birds
Dascyllus albisella	0.0623377	0.00167802	animals	reef fishes
Dascyllus aruanus	0.16821	1.04e-35	animals	reef fishes
Dascyllus carneus	-0.446454	3.53e-17	animals	reef fishes
Dascyllus flavicaudus	-0.156379	0.000128117	animals	reef fishes
Dascyllus reticulatus	-0.108794	1.23e-13	animals	reef fishes
Dascyllus trimaculatus	-0.143094	5.4e-25	animals	reef fishes
Dasyatis americana	0.0479078	0.0164219	animals	reef fishes
Deconychura longicauda	0.084265	0.756355	animals	birds
Dendragapus fuliginosus	-0.164475	0.137318	animals	birds
Dendragapus obscurus	0.0684752	0.647427	animals	birds
Dendrexetastes rufigula	-0.186723	0.405387	animals	birds
Dendrochirus barberi	0.0488995	0.06053	animals	reef fishes
Dendrocincla anabatina	-0.144886	0.444929	animals	birds
Dendrocincla fuliginosa	-0.200832	0.220226	animals	birds
Dendrocincla homochroa	0.00251867	0.991125	animals	birds
Dendrocolaptes certhia	0.171412	0.575524	animals	birds
Dendrocolaptes picumnus	0.221002	0.299367	animals	birds
Dendrocolaptes sanctithomae	-0.341604	0.119715	animals	birds
Dendrocopos major	-0.410728	0.00225147	animals	birds
Dendrocygna autumnalis	-0.168001	0.00213033	animals	birds
Dendrocygna bicolor	-0.144054	0.0993696	animals	birds
Dendrocygna viduata	-0.0525395	0.803036	animals	birds
Dendroplex picus	0.498296	0.0253443	animals	birds
Dendrortyx leucophrys	0.0188177	0.951346	animals	birds
Dermatolepis dermatolepis	0.0869831	0.160356	animals	reef fishes
Devioeca papuana	0.270785	0.190456	animals	birds
Diademichthys lineatus	0.259553	4.54e-36	animals	reef fishes
Diagramma labiosum	-0.0705465	0.00267328	animals	reef fishes
Dicaeum geelvinkianum	-0.143153	0.494828	animals	birds
Diceros bicornis	-0.120094	0.614033	animals	mammals
Dicrurus bracteatus	0.254811	0.21898	animals	birds
Didelphis marsupialis	-0.168741	0.600105	animals	mammals
Didelphis virginiana	-0.763598	0.0166359	animals	mammals
Diglossa albilatera	0.335239	0.313547	animals	birds
Diglossa baritula	-0.130669	0.642524	animals	birds
Diglossa cyanea	-0.109055	0.676939	animals	birds
Diglossa humeralis	0.618019	0.0140715	animals	birds
Diglossa mystacalis	0.223139	0.389306	animals	birds
Diglossa plumbea	-0.0741754	0.755959	animals	birds
Diglossa sittoides	0.191397	0.418886	animals	birds
Dinolestes lewini	-0.0422529	0.00265828	animals	reef fishes
Diodon nicthemerus	-0.0527307	0.0836854	animals	reef fishes
Diopsittaca nobilis	-0.524777	0.0175176	animals	birds
Diplodus annularis	-0.150949	0.028364	animals	reef fishes
Diplodus argenteus	-0.501172	5.43e-199	animals	reef fishes
Diplodus sargus	-0.109211	0.049876	animals	reef fishes
Diplodus vulgaris	-0.455317	6.95e-18	animals	reef fishes
Diploprion bifasciatum	0.0744467	0.0026905	animals	reef fishes
Dipodomys agilis	0	1	animals	mammals
Dipodomys deserti	-0.200693	0.336088	animals	mammals
Dipodomys heermanni	-0.654654	0.158302	animals	mammals
Dipodomys merriami	0.415636	4.3e-42	animals	mammals
Dipodomys microps	-0.244355	1.36e-09	animals	mammals
Dipodomys ordii	0.818556	0	animals	mammals
Dipodomys panamintinus	-0.238352	0.536838	animals	mammals
Dipodomys spectabilis	-0.132854	0.000939652	animals	mammals
Diproctacanthus xanthurus	-0.421122	5.12e-06	animals	reef fishes
Dischistodus melanotus	-0.215743	1.85e-16	animals	reef fishes
Dischistodus perspicillatus	0.0237937	0.437933	animals	reef fishes
Dischistodus prosopotaenia	0.11451	4.16e-05	animals	reef fishes
Dischistodus pseudochrysopoecilus	0.102627	0.0370866	animals	reef fishes
Discosura conversii	-0.513642	0.10607	animals	birds
Diuca diuca	-0.423994	0.0898628	animals	birds
Dives dives	0.0246767	0.784727	animals	birds
Dolichonyx oryzivorus	-0.0599912	0.0658438	animals	birds
Donacobius atricapilla	-0.0517637	0.785886	animals	birds
Doryfera ludovicae	-0.131244	0.684321	animals	birds
Dotalabrus alleni	-0.0692983	0.0800443	animals	reef fishes
Dotalabrus aurantiacus	-0.151734	2.48e-13	animals	reef fishes
Drepanornis albertisi	-0.198225	0.342187	animals	birds
Drymophila devillei	-0.208708	0.306217	animals	birds
Dumetella carolinensis	-0.0152071	0.3564	animals	birds
Dysithamnus mentalis	-0.0583534	0.706731	animals	birds
Ecsenius bicolor	-0.0970784	1.94e-06	animals	reef fishes
Ecsenius lineatus	0.362085	5.48e-07	animals	reef fishes
Ecsenius midas	0.340609	0.000195518	animals	reef fishes
Ecsenius namiyei	0.227536	0.0620297	animals	reef fishes
Ecsenius stictus	0.214623	0.000977374	animals	reef fishes
Ecsenius yaeyamaensis	0.171785	3.09e-05	animals	reef fishes
Egretta caerulea	0.080459	0.00179148	animals	birds
Egretta garzetta	-0.0339695	0.861131	animals	birds
Egretta rufescens	-0.23859	8.77e-05	animals	birds
Egretta thula	-0.114775	5.44e-08	animals	birds
Egretta tricolor	-0.175917	4.93e-07	animals	birds
Elacatinus evelynae	0.117288	1.08e-05	animals	reef fishes
Elacatinus figaro	-0.0826473	0.000153538	animals	reef fishes
Elacatinus genie	0.065517	0.112814	animals	reef fishes
Elacatinus oceanops	0.0250043	0.52841	animals	reef fishes
Elacatinus prochilos	0.07855	0.323484	animals	reef fishes
Elacatinus puncticulatus	0.158022	0.000130874	animals	reef fishes
Elaenia albiceps	-0.170797	0.375701	animals	birds
Elaenia chiriquensis	-0.278715	0.278681	animals	birds
Elaenia flavogaster	0.056418	0.579124	animals	birds
Elaenia frantzii	0.0528511	0.727215	animals	birds
Elaenia pallatangae	-0.11749	0.71612	animals	birds
Elaenia parvirostris	0.10338	0.655644	animals	birds
Elanoides forficatus	-0.090602	0.150737	animals	birds
Elanus leucurus	0.0301715	0.471802	animals	birds
Electron platyrhynchum	-0.26301	0.204003	animals	birds
Elephas maximus	0.183094	0.414735	animals	mammals
Elvira cupreiceps	0.159891	0.569209	animals	birds
Embernagra platensis	0.349674	0.291829	animals	birds
Embiotoca jacksoni	0.10663	0.52401	animals	reef fishes
Embiotoca lateralis	-0.112401	0.584594	animals	reef fishes
Emblemariopsis signifer	-0.142053	4.04e-09	animals	reef fishes
Empidonax albigularis	0.225315	0.326099	animals	birds
Empidonax alnorum	0.0630335	0.121751	animals	birds
Empidonax atriceps	-0.566072	0.00747357	animals	birds
Empidonax difficilis	0.314989	1.21e-18	animals	birds
Empidonax flavescens	-0.178045	0.241949	animals	birds
Empidonax flaviventris	0.242107	2.73e-09	animals	birds
Empidonax fulvifrons	0.20751	0.217809	animals	birds
Empidonax hammondii	0.0151528	0.744506	animals	birds
Empidonax minimus	0.098456	0.00147775	animals	birds
Empidonax oberholseri	-0.00895037	0.871518	animals	birds
Empidonax occidentalis	-0.190584	0.0378802	animals	birds
Empidonax traillii	-0.0824271	0.00405438	animals	birds
Empidonax virescens	-0.171092	6.4e-06	animals	birds
Empidonax wrightii	0.0967419	0.0849964	animals	birds
Empidonomus varius	0.122366	0.490558	animals	birds
Salmo trutta	-0.127076	0.593424	animals	freshwater fishes
Anguilla rostrata	-0.125835	0.302882	animals	freshwater fishes
Enneapterygius rufopileus	-0.170083	3e-17	animals	reef fishes
Enoplosus armatus	-0.052317	0.00032529	animals	reef fishes
Epibulus insidiator	0.0881484	5.72e-13	animals	reef fishes
Epinecrophylla leucophthalma	0.121606	0.630742	animals	birds
Epinecrophylla ornata	0.00450149	0.985408	animals	birds
Epinephelus adscensionis	0.0224924	0.155462	animals	reef fishes
Epinephelus fasciatus	-0.05293	0.000144803	animals	reef fishes
Epinephelus hexagonatus	0.188905	1.41e-10	animals	reef fishes
Epinephelus labriformis	0.295364	6.95e-26	animals	reef fishes
Epinephelus macrospilos	0.140667	2.73e-10	animals	reef fishes
Epinephelus merra	0.102424	2.52e-11	animals	reef fishes
Epinephelus morio	-0.0614937	0.130509	animals	reef fishes
Epinephelus multinotatus	0.170034	0.0213804	animals	reef fishes
Epinephelus polyphekadion	0.229406	3.11e-33	animals	reef fishes
Epinephelus quoyanus	0.180765	0.000128246	animals	reef fishes
Epinephelus spilotoceps	0.124031	4.26e-05	animals	reef fishes
Epinephelus striatus	0.0727835	0.0111565	animals	reef fishes
Equetus punctatus	0.0258317	0.369899	animals	reef fishes
Eremophila alpestris	-0.0725153	0.000733866	animals	birds
Esox lucius	-0.105572	0.631643	animals	freshwater fishes
Eriocnemis luciani	0.155633	0.550862	animals	birds
Perca flavescens	-0.100285	0.00063182	animals	freshwater fishes
Notemigonus crysoleucas	-0.0840632	0.04858	animals	freshwater fishes
Phoxinus eos	-0.0802866	0.484706	animals	freshwater fishes
Eubalichthys bucephalus	-0.0198729	0.368247	animals	reef fishes
Eubalichthys mosaicus	-0.0041084	0.840307	animals	reef fishes
Eubucco bourcierii	0.178338	0.465103	animals	birds
Eubucco richardsoni	0.180454	0.377692	animals	birds
Eucometis penicillata	-0.0139507	0.939593	animals	birds
Eudocimus albus	-0.0637294	0.0698608	animals	birds
Eudocimus ruber	-0.433554	0.0636761	animals	birds
Eudorcas rufifrons	-0.110481	0.794527	animals	mammals
Eudorcas thomsonii	-0.38935	0.0600294	animals	mammals
Eugenes fulgens	0.104974	0.215407	animals	birds
Eugerygone rubra	0.240288	0.24728	animals	birds
Eumomota superciliosa	-0.272704	0.0366493	animals	birds
Eupetrichthys angustipes	0.0865297	1.06e-07	animals	reef fishes
Euphagus carolinus	-0.11443	0.00103597	animals	birds
Euphagus cyanocephalus	-0.0363003	0.126746	animals	birds
Eupherusa eximia	-0.282169	0.228076	animals	birds
Eupherusa nigriventris	0.302193	0.366422	animals	birds
Euphonia affinis	-0.130174	0.399669	animals	birds
Euphonia anneae	-0.581474	0.022988	animals	birds
Euphonia cyanocephala	-0.170563	0.527672	animals	birds
Euphonia elegantissima	-0.0465506	0.825127	animals	birds
Euphonia gouldi	0.0622091	0.753159	animals	birds
Euphonia hirundinacea	-0.239359	0.0303263	animals	birds
Euphonia imitans	-0.0489513	0.85713	animals	birds
Euphonia laniirostris	0.0235897	0.85321	animals	birds
Euphonia luteicapilla	0.000225559	0.998841	animals	birds
Euphonia minuta	-0.228327	0.294697	animals	birds
Euphonia rufiventris	-0.0647095	0.72946	animals	birds
Euphonia violacea	-0.0963891	0.712866	animals	birds
Euphonia xanthogaster	-0.227753	0.217861	animals	birds
Eupsittula canicularis	-0.160096	0.148242	animals	birds
Eupsittula nana	-0.0631862	0.580118	animals	birds
Eupsittula pertinax	-0.0845273	0.747039	animals	birds
Eurypyga helias	-0.0336934	0.87297	animals	birds
Eviota albolineata	-0.0947571	0.0367726	animals	reef fishes
Eviota atriventris	0.2736	0.000504403	animals	reef fishes
Eviota fasciola	-0.258828	0.167252	animals	reef fishes
Eviota guttata	0.0930297	0.000441633	animals	reef fishes
Eviota prasites	0.050761	0.14791	animals	reef fishes
Eviota sebreei	0.0421221	0.324555	animals	reef fishes
Exallias brevis	0.0395466	0.00703236	animals	reef fishes
Exyrias belissimus	0.11398	1.11e-05	animals	reef fishes
Falcipennis canadensis	0.138629	0.180318	animals	birds
Falco columbarius	0.0188965	0.523879	animals	birds
Falco deiroleucus	0.139778	0.0724739	animals	birds
Falco femoralis	0.152935	0.279074	animals	birds
Falco mexicanus	-0.0327581	0.51041	animals	birds
Falco peregrinus	0.0741326	0.00667032	animals	birds
Falco rufigularis	0.00177154	0.987397	animals	birds
Falco rusticolus	-0.131895	0.108838	animals	birds
Falco sparverius	-0.0594139	1.7e-05	animals	birds
Fistularia commersonii	0.118004	1.04e-35	animals	reef fishes
Fistularia tabacaria	0.0295865	0.102783	animals	reef fishes
Florisuga mellivora	-0.236406	0.0883302	animals	birds
Fluvicola pica	-0.698714	0.00543487	animals	birds
Forcipiger flavissimus	0.10292	4.1e-23	animals	reef fishes
Forcipiger longirostris	0.0101434	0.428275	animals	reef fishes
Formicarius analis	-0.27931	0.0174993	animals	birds
Formicivora grisea	0.203225	0.36436	animals	birds
Forpus cyanopygius	-0.609314	0.0270619	animals	birds
Forpus modestus	-0.13664	0.588754	animals	birds
Forpus passerinus	-0.0833847	0.831111	animals	birds
Forsterygion lapillum	0.0391454	0.601857	animals	reef fishes
Forsterygion maryannae	0.0527925	0.38845	animals	reef fishes
Forsterygion varium	-0.244334	1.11e-06	animals	reef fishes
Fratercula arctica	0.208952	0.0150099	animals	birds
Fratercula cirrhata	0.33756	0.00234774	animals	birds
Fratercula corniculata	0.387254	0.0178869	animals	birds
Fregata magnificens	-0.178066	0.000569373	animals	birds
Fregata minor	0.0512989	0.934713	animals	birds
Fringilla coelebs	0.09261	0.632784	animals	birds
Fringilla montifringilla	0.46284	0.00874474	animals	birds
Fulica americana	-0.0991937	4.66e-11	animals	birds
Fulica ardesiaca	-0.392982	0.20633	animals	birds
Fulica armillata	-0.321492	0.155287	animals	birds
Fulica leucoptera	-0.227945	0.378903	animals	birds
Fulica rufifrons	0.0992123	0.725002	animals	birds
Fulmarus glacialis	0.0661978	0.362894	animals	birds
Lota lota	-0.0793343	0.746814	animals	freshwater fishes
Furnarius leucopus	0.30158	0.152098	animals	birds
Furnarius rufus	0.165591	0.409121	animals	birds
Fusigobius neophytus	0.0577283	0.000365024	animals	reef fishes
Galbula cyanescens	-0.386936	0.171702	animals	birds
Galbula dea	0	1	animals	birds
Galbula ruficauda	0.196852	0.16189	animals	birds
Gallicolumba rufigula	-0.272864	0.186941	animals	birds
Gallinago andina	0.320794	0.225731	animals	birds
Gallinago delicata	-0.0343974	0.103158	animals	birds
Gallinago paraguaiae	0.1535	0.495232	animals	birds
Gallinago undulata	-0.689939	1.18e-06	animals	birds
Gallinula galeata	-0.252492	3.62e-16	animals	birds
Gampsonyx swainsonii	0.0199819	0.935288	animals	birds
Gavia adamsii	0.0946851	0.241232	animals	birds
Gavia immer	0.0564987	0.00797686	animals	birds
Gavia pacifica	-0.2794	9.48e-10	animals	birds
Gavia stellata	-0.068898	0.0877911	animals	birds
Gazella bennettii	0.158089	0.323551	animals	mammals
Gazella gazella	-0.574662	0.0399476	animals	mammals
Gelochelidon nilotica	-0.276948	4.16e-05	animals	birds
Geococcyx californianus	-0.0162259	0.708853	animals	birds
Geococcyx velox	-0.331456	0.165668	animals	birds
Geositta cunicularia	-0.12811	0.707375	animals	birds
Geothlypis aequinoctialis	0.0172643	0.933289	animals	birds
Geothlypis beldingi	0.322024	0.261519	animals	birds
Geothlypis formosa	-0.346761	2.37e-17	animals	birds
Geothlypis philadelphia	0.0600639	0.0669695	animals	birds
Geothlypis poliocephala	-0.116691	0.439935	animals	birds
Geothlypis semiflava	-0.257886	0.317632	animals	birds
Geothlypis tolmiei	-0.0833311	0.0304061	animals	birds
Geothlypis trichas	0.0444369	0.000264922	animals	birds
Geotrygon montana	-0.00839346	0.94925	animals	birds
Geotrygon violacea	0.195008	0.543612	animals	birds
Geranoaetus albicaudatus	-0.0793788	0.416367	animals	birds
Geranoaetus melanoleucus	0.268669	0.158761	animals	birds
Geranoaetus polyosoma	-0.00121984	0.993292	animals	birds
Geranospiza caerulescens	-0.12599	0.49202	animals	birds
Gerygone palpebrosa	0.300209	0.144819	animals	birds
Giraffa camelopardalis	-0.536572	0.0056881	animals	mammals
Girella cyanea	0.10115	0.00393268	animals	reef fishes
Girella elevata	-0.0449906	0.0179873	animals	reef fishes
Girella freminvillii	0.113436	0.322731	animals	reef fishes
Girella tricuspidata	0.0900518	3.43e-08	animals	reef fishes
Girella zebra	-0.276383	5.22e-38	animals	reef fishes
Glaucidium brasilianum	0.0403703	0.642012	animals	birds
Glaucidium gnoma	-0.0634458	0.435903	animals	birds
Glaucidium hardyi	0.124784	0.621772	animals	birds
Glaucidium jardinii	-0.20804	0.318319	animals	birds
Glaucis aeneus	-0.276037	0.191672	animals	birds
Glaucis hirsutus	0.356423	0.210985	animals	birds
Glaucomys sabrinus	-0.176822	0.368058	animals	mammals
Glaucomys volans	0.137938	0.492637	animals	mammals
Glycichaera fallax	-0.12168	0.562311	animals	birds
Glyphorynchus spirurus	-0.0664119	0.56606	animals	birds
Gnathanodon speciosus	0.0553633	0.000209717	animals	reef fishes
Gnathodentex aureolineatus	0.0782321	2.11e-08	animals	reef fishes
Gnatholepis anjerensis	0.0332983	0.0104926	animals	reef fishes
Gnatholepis cauerensis	-0.0191667	0.39736	animals	reef fishes
Gnatholepis thompsoni	-0.112101	2.42e-19	animals	reef fishes
Gobiodon citrinus	0.049179	0.0717027	animals	reef fishes
Gobiodon okinawae	-0.0957015	0.128209	animals	reef fishes
Gobiusculus flavescens	0.399858	0.012872	animals	reef fishes
Gomphosus caeruleus	-0.00175131	0.968344	animals	reef fishes
Gomphosus varius	-0.04526	1.99e-05	animals	reef fishes
Gorilla gorilla	-0.108789	0.49284	animals	mammals
Grallaria guatimalensis	0.187607	0.441828	animals	birds
Grallaria haplonota	-0.514396	0.0870709	animals	birds
Grallaria rufula	0.129631	0.704035	animals	birds
Gramma brasiliensis	-0.0672682	0.073859	animals	reef fishes
Gramma loreto	-0.185886	2.43e-15	animals	reef fishes
Grus americana	0.173449	0.0550394	animals	birds
Guira guira	-0.179353	0.370714	animals	birds
Gymnocranius euanus	0.0779981	0.00435078	animals	reef fishes
Gymnoderus foetidus	-0.274481	0.194291	animals	birds
Gymnogyps californianus	0.153699	0.494665	animals	birds
Gymnomuraena zebra	-0.131135	5.37e-05	animals	reef fishes
Gymnomystax mexicanus	0.242836	0.31647	animals	birds
Gymnopithys bicolor	0.300844	0.342017	animals	birds
Gymnorhinus cyanocephalus	0.148812	0.00534295	animals	birds
Gymnothorax dovii	0.249091	2.75e-05	animals	reef fishes
Gymnothorax eurostus	0.109672	7.96e-06	animals	reef fishes
Gymnothorax flavimarginatus	0.0341259	0.161455	animals	reef fishes
Gymnothorax funebris	-0.00765042	0.721152	animals	reef fishes
Gymnothorax meleagris	0.106536	3.08e-08	animals	reef fishes
Gymnothorax miliaris	-0.00137016	0.920123	animals	reef fishes
Gymnothorax moringa	0.0680527	2.56e-06	animals	reef fishes
Gymnothorax vicinus	0.0402401	0.0151016	animals	reef fishes
Habia fuscicauda	-0.0968288	0.490359	animals	birds
Habia rubica	-0.0968245	0.481912	animals	birds
Haematopus leucopodus	0.0384615	0.905535	animals	birds
Haematopus palliatus	-0.296189	2.58e-12	animals	birds
Haemorhous cassinii	-0.00583105	0.89999	animals	birds
Haemorhous mexicanus	0.175297	3.25e-46	animals	birds
Haemorhous purpureus	0.0204374	0.348992	animals	birds
Haemulon album	0.0868697	0.0148432	animals	reef fishes
Haemulon aurolineatum	0.279134	1.14e-87	animals	reef fishes
Haemulon carbonarium	0.00603501	0.795	animals	reef fishes
Haemulon flaviguttatum	-0.066886	0.0632417	animals	reef fishes
Haemulon flavolineatum	-0.0124274	0.581264	animals	reef fishes
Haemulon macrostomum	-0.00976551	0.686204	animals	reef fishes
Haemulon maculicauda	0.175533	1.13e-08	animals	reef fishes
Haemulon melanurum	0.00737263	0.831541	animals	reef fishes
Haemulon parra	0.0322962	0.0388899	animals	reef fishes
Haemulon plumierii	0.00487965	0.753154	animals	reef fishes
Haemulon sciurus	-0.0648357	0.00466252	animals	reef fishes
Haemulon scudderii	0.210168	1.75e-10	animals	reef fishes
Haemulon sexfasciatum	0.183564	6.06e-09	animals	reef fishes
Haliaeetus leucocephalus	-0.0862309	1.88e-05	animals	birds
Halichoeres adustus	0.172447	0.104097	animals	reef fishes
Halichoeres argus	-0.0447904	0.19151	animals	reef fishes
Halichoeres biocellatus	-0.16851	2.55e-19	animals	reef fishes
Halichoeres bivittatus	0.0680089	0.00130146	animals	reef fishes
Halichoeres brasiliensis	0.0809544	3.55e-06	animals	reef fishes
Halichoeres brownfieldi	-0.162444	2.41e-07	animals	reef fishes
Halichoeres chierchiae	0.373632	2.82e-37	animals	reef fishes
Halichoeres chloropterus	0.0611734	0.12812	animals	reef fishes
Halichoeres chrysus	0.237687	1.18e-16	animals	reef fishes
Halichoeres cosmetus	0.00733291	0.877409	animals	reef fishes
Halichoeres dimidiatus	-0.0918339	3.21e-05	animals	reef fishes
Halichoeres discolor	0.334148	0.000877049	animals	reef fishes
Halichoeres dispilus	0.226714	7.76e-16	animals	reef fishes
Halichoeres erdmanni	0.466257	4.83e-08	animals	reef fishes
Halichoeres garnoti	0.118488	1.37e-07	animals	reef fishes
Halichoeres hortulanus	-0.0633286	4.32e-06	animals	reef fishes
Halichoeres maculipinna	-0.0091719	0.685418	animals	reef fishes
Halichoeres margaritaceus	-0.057722	0.00065629	animals	reef fishes
Halichoeres marginatus	0.0492876	0.000687532	animals	reef fishes
Halichoeres melanochir	0.349827	1.31e-21	animals	reef fishes
Halichoeres melanurus	-0.0660375	7.72e-05	animals	reef fishes
Halichoeres miniatus	0.157662	0.0201446	animals	reef fishes
Halichoeres nebulosus	-0.145394	1.14e-35	animals	reef fishes
Halichoeres nicholsi	0.314261	2.96e-28	animals	reef fishes
Halichoeres nigrescens	0.133869	1.17e-07	animals	reef fishes
Halichoeres notospilus	0.325268	1.02e-22	animals	reef fishes
Halichoeres ornatissimus	0.0695072	1.28e-07	animals	reef fishes
Halichoeres pictus	0.174003	6.08e-13	animals	reef fishes
Halichoeres poeyi	0.177783	7.82e-42	animals	reef fishes
Halichoeres prosopeion	0.0484863	0.00251942	animals	reef fishes
Halichoeres radiatus	0.47025	4.58e-144	animals	reef fishes
Halichoeres scapularis	0.0967133	0.000406224	animals	reef fishes
Halichoeres semicinctus	-0.372937	0.0163297	animals	reef fishes
Halichoeres solorensis	0.357254	0.000508314	animals	reef fishes
Halichoeres trimaculatus	0.192448	1.94e-37	animals	reef fishes
Haplophaedia aureliae	-0.155776	0.647404	animals	birds
Harpagus bidentatus	0.111225	0.49444	animals	birds
Helcogramma decurrens	-0.0947108	0.017414	animals	reef fishes
Heliodoxa jacula	-0.309521	0.0901863	animals	birds
Heliomaster constantii	-0.412587	0.00815219	animals	birds
Heliomaster longirostris	0.0154727	0.907405	animals	birds
Heliornis fulica	-0.428435	0.0526553	animals	birds
Heliothryx barroti	-0.0114888	0.945421	animals	birds
Helmitheros vermivorum	-0.161117	0.000798815	animals	birds
Hemiglyphidodon plagiometopon	-0.00605013	0.801455	animals	reef fishes
Hemigymnus fasciatus	0.0250541	0.0566107	animals	reef fishes
Hemigymnus melapterus	0.0180966	0.239751	animals	reef fishes
Hemitaurichthys polylepis	0.0138774	0.37846	animals	reef fishes
Hemitaurichthys thompsoni	0.0647325	0.0269494	animals	reef fishes
Hemitaurichthys zoster	0.0204619	0.718835	animals	reef fishes
Hemithraupis flavicollis	-0.549204	0.0801405	animals	birds
Hemithraupis guira	0.540899	0.0562951	animals	birds
Henicorhina leucophrys	-0.019813	0.837971	animals	birds
Henicorhina leucosticta	0.139472	0.279631	animals	birds
Heniochus acuminatus	-0.00832705	0.540496	animals	reef fishes
Heniochus chrysostomus	-0.0640959	0.000119163	animals	reef fishes
Heniochus diphreutes	0.0451947	0.00365966	animals	reef fishes
Heniochus monoceros	0.147509	8.54e-23	animals	reef fishes
Heniochus singularius	0.113201	2.43e-08	animals	reef fishes
Heniochus varius	0.0759748	0.000173984	animals	reef fishes
Herpetotheres cachinnans	-0.150005	0.178586	animals	birds
Heterodontus portusjacksoni	0.0500516	0.00192142	animals	reef fishes
Heteromyias armiti	0.325958	0.111805	animals	birds
Heteroscarus acroptilus	-0.0421347	0.0044005	animals	reef fishes
Hippocamelus bisulcus	-0.335859	0.18751	animals	mammals
Hippopotamus amphibius	-0.643476	0.000125105	animals	mammals
Hipposcarus harid	0.130576	0.100892	animals	reef fishes
Hipposcarus longiceps	0.0412481	0.00807565	animals	reef fishes
Hippotragus equinus	0.102839	0.418719	animals	mammals
Hippotragus niger	-0.23239	0.0940336	animals	mammals
Hirundinea ferruginea	0.659962	0.00540257	animals	birds
Hirundo rustica	-0.0616805	1.76e-05	animals	birds
Histrionicus histrionicus	0.0710633	0.188546	animals	birds
Holacanthus bermudensis	0.264767	4.42e-05	animals	reef fishes
Holacanthus ciliaris	-0.00745544	0.59933	animals	reef fishes
Holacanthus passer	0.295685	2.43e-26	animals	reef fishes
Holacanthus tricolor	0.240144	1.07e-74	animals	reef fishes
Holocentrus adscensionis	-0.136579	1.18e-27	animals	reef fishes
Holocentrus rufus	-0.0140671	0.535979	animals	reef fishes
Hologymnosus annulatus	0.0498585	0.0114739	animals	reef fishes
Hologymnosus doliatus	0.0624273	0.00109821	animals	reef fishes
Hoplopagrus guentherii	0.268486	0.000508865	animals	reef fishes
Hydrocoloeus minutus	0.0956462	0.149083	animals	birds
Hydroprogne caspia	0.00132413	0.957912	animals	birds
Hydropsalis cayennensis	0.324192	0.238462	animals	birds
Hylocichla mustelina	-0.16897	8.6e-13	animals	birds
Hylomanes momotula	-0.082088	0.799791	animals	birds
Hylophilus flavipes	0.151716	0.449995	animals	birds
Hylophylax naevioides	0.408186	0.212657	animals	birds
Hypnelus ruficollis	-0.350798	0.290174	animals	birds
Hypocnemis peruviana	-0.650216	0.000782924	animals	birds
Hypoplectrodes maccullochi	0.120699	9.44e-11	animals	reef fishes
Hypoplectrus aberrans	0.00281545	0.948491	animals	reef fishes
Hypoplectrus chlorurus	-0.0306521	0.541532	animals	reef fishes
Hypoplectrus guttavarius	0.0923412	0.00740544	animals	reef fishes
Hypoplectrus indigo	0.0291128	0.406817	animals	reef fishes
Hypoplectrus nigricans	0.0433917	0.0790578	animals	reef fishes
Hypoplectrus providencianus	0.0673932	0.294407	animals	reef fishes
Hypoplectrus puella	0.0643427	0.00620338	animals	reef fishes
Hypoplectrus unicolor	0.0395471	0.102493	animals	reef fishes
Hyporhamphus dussumieri	0.0662748	0.0662268	animals	reef fishes
Ibycter americanus	0.440007	0.00449539	animals	birds
Semotilus atromaculatus	-0.061894	0.536584	animals	freshwater fishes
Icteria virens	-0.236066	5.76e-15	animals	birds
Icterus auratus	0.162454	0.533314	animals	birds
Icterus cayanensis	-0.334955	0.0814489	animals	birds
Icterus chrysater	-0.0793982	0.650273	animals	birds
Icterus croconotus	0.502818	0.0396651	animals	birds
Icterus cucullatus	-0.00536403	0.908855	animals	birds
Icterus galbula	0.033752	0.124387	animals	birds
Icterus graduacauda	-0.143096	0.348376	animals	birds
Icterus gularis	-0.0533782	0.58503	animals	birds
Icterus icterus	0.359864	0.307065	animals	birds
Icterus mesomelas	-0.284233	0.159353	animals	birds
Icterus nigrogularis	-0.172572	0.431043	animals	birds
Icterus parisorum	-0.314319	1.13e-07	animals	birds
Icterus pectoralis	-0.22662	0.125572	animals	birds
Icterus prosthemelas	-0.0089296	0.953033	animals	birds
Icterus pustulatus	-0.294108	0.00769765	animals	birds
Icterus spurius	-0.194514	2.7e-09	animals	birds
Icterus wagleri	-0.0574223	0.809971	animals	birds
Ictinia mississippiensis	-0.267222	2.05e-10	animals	birds
Ictinia plumbea	-0.12521	0.247866	animals	birds
Ifrita kowaldi	0.155129	0.459035	animals	birds
Inezia inornata	-0.398227	0.0396561	animals	birds
Isleria hauxwelli	-0.13202	0.667245	animals	birds
Istigobius decoratus	-0.0147838	0.444004	animals	reef fishes
Istigobius hoesei	0.183685	5.62e-09	animals	reef fishes
Istigobius ornatus	0.184041	0.0166082	animals	reef fishes
Istigobius rigilius	0.122936	1.24e-06	animals	reef fishes
Itycirrhitus wilhelmi	-0.236168	0.000293083	animals	reef fishes
Ixobrychus exilis	-0.327619	7.41e-11	animals	birds
Ixoreus naevius	-0.247225	5.62e-09	animals	birds
Jabiru mycteria	0.293034	0.0432495	animals	birds
Jacamerops aureus	0.305272	0.268545	animals	birds
Jacana jacana	0.289041	0.0307303	animals	birds
Jacana spinosa	0.0660315	0.457187	animals	birds
Johnrandallia nigrirostris	0.290786	5.72e-25	animals	reef fishes
Junco hyemalis	0.0243328	0.0495536	animals	birds
Junco phaeonotus	0.0619225	0.46573	animals	birds
Junco vulcani	0.0135118	0.942489	animals	birds
Kempiella flavovirescens	-0.269998	0.191799	animals	birds
Klais guimeti	-0.362932	0.0745667	animals	birds
Kobus ellipsiprymnus	0.300014	0.0506256	animals	mammals
Kobus kob	0.0304802	0.875279	animals	mammals
Kobus vardonii	-0.0335243	0.913422	animals	mammals
Koumansetta rainfordi	-0.0361181	0.0905468	animals	reef fishes
Kyphosus analogus	0.143937	8.72e-06	animals	reef fishes
Kyphosus bigibbus	0.0468619	2.27e-06	animals	reef fishes
Kyphosus cornelii	0.144028	9.31e-05	animals	reef fishes
Kyphosus elegans	0.0111863	0.731274	animals	reef fishes
Kyphosus sydneyanus	0.134932	3.05e-22	animals	reef fishes
Labracinus lineatus	0.112984	0.0256654	animals	reef fishes
Labracoglossa nitida	0.0681819	0.0777988	animals	reef fishes
Labrichthys unilineatus	-0.233309	7.37e-56	animals	reef fishes
Labrisomus dendriticus	-0.169924	0.0229625	animals	reef fishes
Labrisomus nuchipinnis	-0.0119072	0.416272	animals	reef fishes
Labroides bicolor	0.150766	7.75e-34	animals	reef fishes
Labroides dimidiatus	-0.0825435	7.61e-15	animals	reef fishes
Labroides pectoralis	0.23288	1.92e-15	animals	reef fishes
Labroides phthirophagus	0.112127	3.31e-09	animals	reef fishes
Labroides rubrolabiatus	-0.167889	8e-08	animals	reef fishes
Labropsis australis	0.0839813	0.000155216	animals	reef fishes
Labropsis xanthonota	-0.00577407	0.825117	animals	reef fishes
Labrus bergylta	0.138595	0.508808	animals	reef fishes
Lachnolaimus maximus	0.0116916	0.632946	animals	reef fishes
Lactophrys bicaudalis	-0.00239995	0.941049	animals	reef fishes
Lagopus lagopus	0.0796515	0.620576	animals	birds
Lagopus leucura	0.0941237	0.60236	animals	birds
Lagopus muta	-0.365238	0.219766	animals	birds
Lagothrix cana	-0.0798282	0.76885	animals	mammals
Lampornis amethystinus	-0.0548037	0.858865	animals	birds
Lampornis calolaemus	-0.416862	0.034126	animals	birds
Lampornis castaneoventris	0.490682	0.0632897	animals	birds
Lampornis clemenciae	-0.183739	0.0716199	animals	birds
Lampornis hemileucus	-0.244728	0.228231	animals	birds
Lampornis viridipallens	-0.314532	0.0795537	animals	birds
Lanio fulvus	0.45342	0.138758	animals	birds
Lanio leucothorax	0.0578613	0.851068	animals	birds
Lanius excubitor	-0.103078	0.0223522	animals	birds
Lanius ludovicianus	-0.234597	1.5e-27	animals	birds
Larosterna inca	0.0685598	0.800817	animals	birds
Larus argentatus	-0.0527048	0.0014592	animals	birds
Larus californicus	0.149166	3.62e-08	animals	birds
Larus canus	-0.189361	1.01e-06	animals	birds
Larus delawarensis	0.00661498	0.61565	animals	birds
Larus dominicanus	-0.66957	8.75e-14	animals	birds
Larus fuscus	0.217213	9.56e-06	animals	birds
Larus glaucescens	-0.471867	3.36e-56	animals	birds
Larus glaucoides	0.0950403	0.0861745	animals	birds
Larus heermanni	-0.0363789	0.359699	animals	birds
Larus hyperboreus	0.175045	3.49e-05	animals	birds
Larus livens	-0.52028	0.00320632	animals	birds
Larus marinus	-0.0932671	0.000491267	animals	birds
Larus occidentalis	-0.340598	2.4e-15	animals	birds
Larus schistisagus	0.196553	0.212185	animals	birds
Laterallus albigularis	-0.0512466	0.834956	animals	birds
Laterallus exilis	0.281163	0.310039	animals	birds
Laterallus jamaicensis	0.278743	0.0194571	animals	birds
Laterallus ruber	-0.302765	0.36547	animals	birds
Lathrotriccus euleri	0.00920361	0.973014	animals	birds
Latridopsis forsteri	-0.0474803	0.207972	animals	reef fishes
Legatus leucophaius	-0.00737579	0.955396	animals	birds
Lemmiscus curtatus	0.196994	0.418889	animals	mammals
Leopardus pardalis	-0.479055	0.00359696	animals	mammals
Lepidocolaptes affinis	-0.351789	0.0113581	animals	birds
Lepidocolaptes duidae	-0.101854	0.554457	animals	birds
Lepidocolaptes lacrymiger	0.384757	0.174337	animals	birds
Lepidocolaptes souleyetii	-0.0627255	0.527015	animals	birds
Lepidonectes corallicola	0.191572	0.0323398	animals	reef fishes
Lepidothrix coronata	-0.0196346	0.92578	animals	birds
Lepidozygus tapeinosoma	0.135057	1.95e-11	animals	reef fishes
Micropterus salmoides	-0.0582914	0.197699	animals	freshwater fishes
Enneacanthus obesus	-0.0390421	0.877761	animals	freshwater fishes
Lepomis auritus	-0.0384694	0.617394	animals	freshwater fishes
Leptasthenura aegithaloides	0.0826031	0.809206	animals	birds
Leptodon cayanensis	-0.29826	0.300316	animals	birds
Leptojulis cyanopleura	-0.140321	0.000815347	animals	reef fishes
Leptopogon amaurocephalus	-0.266887	0.17839	animals	birds
Leptopogon superciliaris	0.429546	0.0112369	animals	birds
Leptoscarus vaigiensis	0.0486624	0.00193499	animals	reef fishes
Leptotila cassinii	-0.444896	0.0065526	animals	birds
Leptotila jamaicensis	0.543075	0.02971	animals	birds
Leptotila plumbeiceps	-0.109835	0.664394	animals	birds
Leptotila rufaxilla	0.366866	0.00951806	animals	birds
Leptotila verreauxi	0.111978	0.0677144	animals	birds
Lessonia rufa	-0.0284699	0.930013	animals	birds
Lethrinus atkinsoni	0.0436638	0.0161095	animals	reef fishes
Lethrinus harak	0.0449502	0.0780211	animals	reef fishes
Lethrinus lentjan	0.0643458	0.00829707	animals	reef fishes
Lethrinus nebulosus	0.0419546	0.00483734	animals	reef fishes
Lethrinus obsoletus	0.0518579	0.00497429	animals	reef fishes
Lethrinus olivaceus	0.149679	9.05e-21	animals	reef fishes
Lethrinus xanthochilus	0.137043	1.98e-05	animals	reef fishes
Leucosticte atrata	0.13558	0.50013	animals	birds
Leucosticte australis	-0.383327	0.0862913	animals	birds
Leucosticte tephrocotis	-0.130403	0.187026	animals	birds
Limnodromus griseus	0.0455238	0.0365753	animals	birds
Limnodromus scolopaceus	-0.195564	7.93e-19	animals	birds
Limnothlypis swainsonii	-0.229033	0.00402818	animals	birds
Limosa fedoa	-0.23685	5.71e-18	animals	birds
Limosa haemastica	0.11322	0.00248211	animals	birds
Limosa lapponica	0.0737935	0.537868	animals	birds
Liosceles thoracicus	0.238861	0.391245	animals	birds
Lipaugus unirufus	-0.532044	0.00120124	animals	birds
Lipaugus vociferans	0.146883	0.266947	animals	birds
Litocranius walleri	-0.537527	0.058154	animals	mammals
Lonchura malacca	-0.279861	0.378318	animals	birds
Lophocebus albigena	0.367856	0.160976	animals	mammals
Lophodytes cucullatus	0.152941	7.84e-12	animals	birds
Lophornis helenae	0.0651976	0.803667	animals	birds
Lophostrix cristata	0.103897	0.681612	animals	birds
Lophotriccus pileatus	0.289101	0.161022	animals	birds
Lepomis macrochirus	-0.0284888	0.522986	animals	freshwater fishes
Loxia curvirostra	0.0231301	0.481583	animals	birds
Loxia leucoptera	0.2093	7.56e-06	animals	birds
Loxodonta africana	-0.202504	6.42e-05	animals	mammals
Lurocalis semitorquatus	0.168294	0.533259	animals	birds
Lutjanus analis	-0.0433129	0.00967752	animals	reef fishes
Lutjanus apodus	0.0536804	0.0201956	animals	reef fishes
Lutjanus argentiventris	0.272484	2.79e-20	animals	reef fishes
Lutjanus bohar	0.196016	3.04e-46	animals	reef fishes
Lutjanus carponotatus	-0.141478	1.52e-06	animals	reef fishes
Lutjanus decussatus	0.0745973	0.271701	animals	reef fishes
Lutjanus ehrenbergii	0.457132	7.77e-11	animals	reef fishes
Lutjanus fulviflamma	0.0517539	0.00186738	animals	reef fishes
Lutjanus fulvus	0.0216437	0.12611	animals	reef fishes
Lutjanus gibbus	0.168731	2.65e-28	animals	reef fishes
Lutjanus griseus	0.126348	2.51e-08	animals	reef fishes
Lutjanus guttatus	-0.0417002	0.246858	animals	reef fishes
Lutjanus inermis	0.0915285	0.012268	animals	reef fishes
Lutjanus jocu	-0.135059	6.59e-16	animals	reef fishes
Lutjanus jordani	0.0739027	0.240551	animals	reef fishes
Lutjanus kasmira	0.044405	8.49e-05	animals	reef fishes
Lutjanus lemniscatus	0.0219482	0.546542	animals	reef fishes
Lutjanus mahogoni	0.0899653	0.000332693	animals	reef fishes
Lutjanus monostigma	0.14335	2.09e-22	animals	reef fishes
Lutjanus novemfasciatus	0.129105	0.000365884	animals	reef fishes
Lutjanus quinquelineatus	0.108439	3.74e-06	animals	reef fishes
Lutjanus russellii	0.00551985	0.804042	animals	reef fishes
Lutjanus semicinctus	0.154023	0.178181	animals	reef fishes
Lutjanus synagris	0.1853	3.5e-19	animals	reef fishes
Lutjanus viridis	-0.467462	8.53e-34	animals	reef fishes
Lutjanus vitta	0.0247761	0.48324	animals	reef fishes
Etheostoma olmstedi	-0.0178224	0.89342	animals	freshwater fishes
Luzonichthys whitleyi	0.22436	0.000679837	animals	reef fishes
Macaca mulatta	-0.130084	0.429932	animals	mammals
Machaerirhynchus flaviventer	0.141562	0.499686	animals	birds
Machaerirhynchus nigripectus	0.124366	0.55365	animals	birds
Machaeropterus pyrocephalus	-0.566427	0.0221635	animals	birds
Machetornis rixosa	-0.361346	0.038816	animals	birds
Macolor macularis	-0.0402137	0.145755	animals	reef fishes
Macolor niger	0.0450298	0.0174575	animals	reef fishes
Macronectes giganteus	0.78265	0.00744065	animals	birds
Macropharyngodon bipartitus	0.111229	0.0504008	animals	reef fishes
Macropharyngodon geoffroy	0.102874	1.33e-07	animals	reef fishes
Macropharyngodon meleagris	0.0608617	6.22e-06	animals	reef fishes
Macropharyngodon ornatus	0.169232	0.000105405	animals	reef fishes
Macropus rufus	0.31645	0.0529128	animals	mammals
Macropygia nigrirostris	0.169842	0.41699	animals	birds
Madoqua kirkii	-0.448276	0.193828	animals	mammals
Malacanthus brevirostris	0.0725397	2.18e-09	animals	reef fishes
Malacanthus latovittatus	0.132236	3.44e-05	animals	reef fishes
Malacanthus plumieri	0.0616761	6.17e-06	animals	reef fishes
Malacoctenus boehlkei	0.220503	1.03e-05	animals	reef fishes
Malacoctenus ebisui	0.202741	8.2e-10	animals	reef fishes
Malacoctenus macropus	0.090858	0.179355	animals	reef fishes
Malacoctenus triangulatus	-0.0499804	0.0249681	animals	reef fishes
Malacoptila panamensis	-0.0612423	0.792003	animals	birds
Manacus aurantiacus	-0.0219678	0.926755	animals	birds
Manacus candei	0.049703	0.74576	animals	birds
Manacus manacus	0.0775335	0.706568	animals	birds
Mareca americana	-0.36643	0.00786921	animals	birds
Mareca strepera	0.495144	0.000190113	animals	birds
Lepomis gibbosus	0.00530579	0.866258	animals	freshwater fishes
Margarornis rubiginosus	-0.0277393	0.904993	animals	birds
Marmosa murina	-0.545545	0.205282	animals	mammals
Marmosa robinsoni	0.828079	0.0417947	animals	mammals
Marmosops noctivagus	0.948683	0.0138468	animals	mammals
Martes martes	-0.181332	0.553265	animals	mammals
Mecaenichthys immaculatus	-0.269409	1.59e-36	animals	reef fishes
Mecocerculus leucophrys	-0.189268	0.451938	animals	birds
Mecocerculus stictopterus	0.561006	0.0577354	animals	birds
Megaceryle alcyon	-0.0462	0.000953655	animals	birds
Megaceryle torquata	0.104101	0.169147	animals	birds
Megarynchus pitangua	0.108138	0.172116	animals	birds
Megascops asio	-0.0790727	0.0825608	animals	birds
Megascops choliba	-0.267561	0.29916	animals	birds
Megascops guatemalae	0.273434	0.272252	animals	birds
Megascops kennicottii	-0.117815	0.188888	animals	birds
Megascops trichopsis	0.0306125	0.861418	animals	birds
Megascops watsonii	-0.0163378	0.952113	animals	birds
Meiacanthus atrodorsalis	0.00899245	0.636953	animals	reef fishes
Meiacanthus grammistes	0.181434	3.55e-10	animals	reef fishes
Meiacanthus lineatus	0.350231	3.7e-07	animals	reef fishes
Meiacanthus smithi	0.038133	0.774309	animals	reef fishes
Meiacanthus tongaensis	0.222629	0.0349389	animals	reef fishes
Melampitta lugubris	-0.327207	0.110358	animals	birds
Melanerpes aurifrons	-0.219719	2.81e-05	animals	birds
Melanerpes carolinus	-0.249551	2.65e-59	animals	birds
Melanerpes chrysauchen	0.253584	0.280678	animals	birds
Melanerpes chrysogenys	-0.254056	0.175499	animals	birds
Melanerpes cruentatus	0.460746	0.000400356	animals	birds
Melanerpes erythrocephalus	-0.0768012	0.00453912	animals	birds
Melanerpes formicivorus	-0.0937597	0.0224061	animals	birds
Melanerpes hoffmannii	-0.0771134	0.477753	animals	birds
Melanerpes lewis	-0.180475	0.00783931	animals	birds
Melanerpes pucherani	0.107301	0.356219	animals	birds
Melanerpes pygmaeus	-0.360241	0.0191057	animals	birds
Melanerpes rubricapillus	0.080962	0.538589	animals	birds
Melanerpes uropygialis	0.129829	0.00455258	animals	birds
Melanitta americana	0.328803	1.29e-13	animals	birds
Melanitta fusca	0.123227	0.00148971	animals	birds
Melanitta perspicillata	0.219027	4.61e-11	animals	birds
Melanocharis longicauda	0.466567	0.0187192	animals	birds
Melanocharis nigra	-0.280018	0.175189	animals	birds
Melanocharis striativentris	0.378714	0.0619225	animals	birds
Melanocharis versteri	0.246921	0.234072	animals	birds
Melanoptila glabrirostris	-0.458227	0.0558225	animals	birds
Melanorectes nigrescens	0.194261	0.35212	animals	birds
Melanotis caerulescens	-0.389249	0.00570365	animals	birds
Melanotis hypoleucus	0.342484	0.0744187	animals	birds
Meleagris gallopavo	0.0486016	0.183952	animals	birds
Meleagris ocellata	-0.661513	0.00723502	animals	birds
Melichthys indicus	0.017709	0.769604	animals	reef fishes
Melichthys vidua	-0.0555458	3.91e-05	animals	reef fishes
Melidectes foersteri	-0.428187	0.0327286	animals	birds
Melidectes ochromelas	-0.339879	0.0964521	animals	birds
Melidora macrorrhina	-0.0227223	0.914148	animals	birds
Melilestes megarhynchus	-0.0179847	0.932002	animals	birds
Meliphaga aruensis	-0.292389	0.156099	animals	birds
Melipotes ater	-0.273603	0.185703	animals	birds
Melopsittacus undulatus	-0.126364	0.695552	animals	birds
Melospiza georgiana	-0.00975913	0.654824	animals	birds
Melospiza lincolnii	-0.0336477	0.131646	animals	birds
Melospiza melodia	0.0322712	0.00165342	animals	birds
Melozone aberti	-0.156755	0.0202948	animals	birds
Melozone biarcuata	-0.0674439	0.811246	animals	birds
Melozone crissalis	-0.0522977	0.229378	animals	birds
Melozone fusca	-0.0564548	0.256994	animals	birds
Melozone kieneri	-0.521686	0.0674722	animals	birds
Melozone leucotis	-0.422159	0.00386942	animals	birds
Melursus ursinus	-0.0236225	0.873378	animals	mammals
Mergus merganser	-0.0879002	3.8e-05	animals	birds
Mergus serrator	0.128945	1.66e-07	animals	birds
Mesembrinibis cayennensis	-0.151728	0.370011	animals	birds
Metallura tyrianthina	-0.489679	0.106113	animals	birds
Metriopelia melanoptera	0.243438	0.363594	animals	birds
Meuschenia flavolineata	-0.214967	3.27e-44	animals	reef fishes
Meuschenia freycineti	-0.153912	4.84e-21	animals	reef fishes
Meuschenia galii	-0.0755945	0.00633288	animals	reef fishes
Meuschenia hippocrepis	-0.329258	1.55e-40	animals	reef fishes
Meuschenia scaber	0.32464	1.36e-62	animals	reef fishes
Meuschenia trachylepis	-0.294572	9.34e-49	animals	reef fishes
Micrastur ruficollis	-0.000565591	0.997633	animals	birds
Micrastur semitorquatus	0.133984	0.391682	animals	birds
Micrathene whitneyi	-0.0889052	0.522629	animals	birds
Microbates cinereiventris	0.61844	0.0047646	animals	birds
Microcanthus strigatus	0.107255	2.57e-14	animals	reef fishes
Microcerculus marginatus	0.0316729	0.846165	animals	birds
Microcerculus philomela	0.149872	0.625054	animals	birds
Microchera albocoronata	-0.395225	0.181345	animals	birds
Semotilus corporalis	0.00833258	0.911603	animals	freshwater fishes
Pomoxis nigromaculatus	0.00896567	0.910979	animals	freshwater fishes
Microrhopias quixensis	-0.35878	0.00972701	animals	birds
Microspathodon bairdii	0.196082	3.38e-09	animals	reef fishes
Microspathodon chrysurus	0.124846	3.51e-13	animals	reef fishes
Microspathodon dorsalis	0.336006	9.52e-32	animals	reef fishes
Microtus californicus	0.325515	0.35871	animals	mammals
Microtus chrotorrhinus	0.310716	0.0651168	animals	mammals
Microtus longicaudus	0.0361643	0.831718	animals	mammals
Microtus montanus	-0.640841	0.0100467	animals	mammals
Microtus ochrogaster	-0.255909	0.164665	animals	mammals
Microtus oregoni	-0.294789	0.162001	animals	mammals
Microtus pennsylvanicus	0.0872852	0.444329	animals	mammals
Microtus pinetorum	0.0799992	0.628302	animals	mammals
Microtus townsendii	0.707107	0.18169	animals	mammals
Milvago chimachima	-0.216423	0.0604105	animals	birds
Mimus gilvus	0.271371	0.00396454	animals	birds
Mimus polyglottos	-0.196766	2.98e-34	animals	birds
Mimus saturninus	0.365585	0.149007	animals	birds
Mimus thenca	0.25303	0.344387	animals	birds
Mionectes oleagineus	0.0911126	0.39853	animals	birds
Mionectes olivaceus	-0.431202	0.0509814	animals	birds
Mitrephanes phaeocercus	-0.198969	0.114983	animals	birds
Mitrospingus cassinii	0.0726692	0.813493	animals	birds
Mitu tuberosum	-0.272596	0.367556	animals	birds
Mniotilta varia	-0.0406268	0.00957401	animals	birds
Molothrus aeneus	-0.160576	0.015679	animals	birds
Molothrus ater	-0.014175	0.350172	animals	birds
Molothrus bonariensis	-0.301431	0.000668725	animals	birds
Molothrus oryzivorus	0.0616648	0.683928	animals	birds
Momotus coeruliceps	-0.0231785	0.799949	animals	birds
Momotus mexicanus	0.00157744	0.995374	animals	birds
Momotus momota	0.290308	0.0730018	animals	birds
Momotus subrufescens	0.317581	0.314462	animals	birds
Monacanthus chinensis	-0.00204829	0.949516	animals	reef fishes
Monacanthus tuckeri	0.0799363	0.133889	animals	reef fishes
Monarcha frater	0.0310577	0.882837	animals	birds
Monasa morphoeus	0.164733	0.285258	animals	birds
Monasa nigrifrons	0.0699981	0.618446	animals	birds
Monotaxis grandoculis	0.0832239	3.68e-12	animals	reef fishes
Monotaxis heterodon	0.033436	0.249502	animals	reef fishes
Morococcyx erythropygus	-0.326945	0.11066	animals	birds
Luxilus cornutus	0.0411075	0.630888	animals	freshwater fishes
Morus bassanus	-0.0330406	0.547347	animals	birds
Motacilla alba	-0.49445	0.0119876	animals	birds
Motacilla tschutschensis	-0.292525	0.254542	animals	birds
Mulloidichthys dentatus	0.159733	2.01e-07	animals	reef fishes
Mulloidichthys flavolineatus	0.106598	2.87e-23	animals	reef fishes
Mulloidichthys martinicus	0.112679	1.37e-16	animals	reef fishes
Mulloidichthys mimicus	0.23917	0.00122281	animals	reef fishes
Mulloidichthys vanicolensis	0.0559469	2.29e-07	animals	reef fishes
Mullus surmuletus	0.171603	0.0235675	animals	reef fishes
Muraena lentiginosa	0.146341	0.00115964	animals	reef fishes
Mus musculus	0.254096	0.0481477	animals	mammals
Muscisaxicola alpinus	0.602836	0.0104238	animals	birds
Muscisaxicola capistratus	-0.399123	0.198694	animals	birds
Muscisaxicola cinereus	0.0556314	0.683836	animals	birds
Muscisaxicola flavinucha	0.4006	0.174945	animals	birds
Muscisaxicola griseus	0.390014	0.235708	animals	birds
Mustela erminea	-0.189479	0.364329	animals	mammals
Mustela frenata	-0.181369	0.770346	animals	mammals
Myadestes melanops	0.319683	0.227433	animals	birds
Myadestes occidentalis	0.179847	0.142225	animals	birds
Myadestes ralloides	0.467454	0.078923	animals	birds
Myadestes townsendi	0.0356781	0.39026	animals	birds
Myadestes unicolor	0.139297	0.620519	animals	birds
Mycteria americana	0.0254615	0.563895	animals	birds
Mycteroperca bonaci	0.0122598	0.485632	animals	reef fishes
Mycteroperca interstitialis	0.0435384	0.00662354	animals	reef fishes
Mycteroperca olfax	0.0138589	0.856389	animals	reef fishes
Mycteroperca tigris	0.14669	0.00022282	animals	reef fishes
Myiagra alecto	0.296421	0.150208	animals	birds
Myiarchus cephalotes	-0.256738	0.446007	animals	birds
Myiarchus cinerascens	-0.193279	3.92e-09	animals	birds
Myiarchus crinitus	-0.159748	2.99e-13	animals	birds
Myiarchus ferox	0.123567	0.648442	animals	birds
Myiarchus nuttingi	-0.124671	0.311079	animals	birds
Myiarchus swainsoni	-0.0455908	0.877011	animals	birds
Myiarchus tuberculifer	-0.133833	0.0140841	animals	birds
Myiarchus tyrannulus	0.182524	0.00482058	animals	birds
Myiarchus venezuelensis	-0.0110565	0.972795	animals	birds
Myiobius atricaudus	0.0438634	0.871859	animals	birds
Myiobius sulphureipygius	-0.253615	0.211245	animals	birds
Myioborus melanocephalus	0.3218	0.154869	animals	birds
Myioborus miniatus	0.017797	0.831743	animals	birds
Myioborus pictus	-0.203224	0.00399098	animals	birds
Myioborus torquatus	-0.318724	0.0661814	animals	birds
Myiodynastes chrysocephalus	-0.2247	0.482601	animals	birds
Myiodynastes luteiventris	-0.0790478	0.348015	animals	birds
Myiodynastes maculatus	-0.0515818	0.592532	animals	birds
Myiopagis gaimardii	-0.284132	0.370774	animals	birds
Myiopagis viridicata	-0.0447001	0.707279	animals	birds
Myiophobus fasciatus	0.228668	0.361409	animals	birds
Myiopsitta monachus	0.234543	0.0200938	animals	birds
Myiornis ecaudatus	-0.280466	0.275546	animals	birds
Myiothlypis bivittata	0.201196	0.423387	animals	birds
Myiothlypis coronata	-0.316754	0.200306	animals	birds
Myiothlypis fraseri	-0.105582	0.757353	animals	birds
Myiothlypis fulvicauda	-0.368784	0.0318549	animals	birds
Myiothlypis nigrocristata	-0.341414	0.232215	animals	birds
Myiozetetes cayanensis	0.121762	0.425574	animals	birds
Myiozetetes granadensis	0.0949187	0.421144	animals	birds
Myiozetetes similis	0.0114838	0.850736	animals	birds
Myodes californicus	0.512339	0.0297151	animals	mammals
Myodes gapperi	-0.205456	0.0195022	animals	mammals
Myripristis adusta	0.0929141	7.89e-06	animals	reef fishes
Myripristis amaena	-0.0845427	5.39e-10	animals	reef fishes
Myripristis berndti	0.0714688	6.72e-11	animals	reef fishes
Myripristis jacobus	-0.0369707	0.0045987	animals	reef fishes
Myripristis kuntee	-0.00174443	0.877298	animals	reef fishes
Myripristis murdjan	0.0613546	2.17e-05	animals	reef fishes
Myripristis tiki	-0.133784	0.0501078	animals	reef fishes
Myripristis violacea	0.0539515	0.00203038	animals	reef fishes
Myripristis vittata	0.129132	1.72e-05	animals	reef fishes
Myrmoborus leucophrys	-0.388118	0.0552171	animals	birds
Myrmoborus myotherinus	0.244267	0.400005	animals	birds
Myrmornis torquata	-0.808372	0.00259934	animals	birds
Myrmothera campanisona	0.125495	0.568303	animals	birds
Myrmotherula axillaris	-0.293369	0.059349	animals	birds
Myrmotherula brachyura	-0.277221	0.281373	animals	birds
Myrmotherula longipennis	0.0252072	0.941356	animals	birds
Myrmotherula menetriesii	-0.233961	0.335023	animals	birds
Myrmotherula schisticolor	-0.202228	0.236881	animals	birds
Myrmotherula sclateri	0.105416	0.649277	animals	birds
Myzomela eques	0.169874	0.416899	animals	birds
Myzomela nigrita	0.0818018	0.697482	animals	birds
Myzomela rosenbergii	0.134515	0.521481	animals	birds
Nanger granti	-0.088352	0.597862	animals	mammals
Napaeozapus insignis	-0.567849	0.000132534	animals	mammals
Naso annulatus	0.0241632	0.195474	animals	reef fishes
Naso brachycentron	0.112252	1.93e-06	animals	reef fishes
Naso brevirostris	0.060562	5.75e-08	animals	reef fishes
Naso caesius	0.0622501	0.000329958	animals	reef fishes
Naso elegans	0.414701	2.84e-13	animals	reef fishes
Naso hexacanthus	0.00842699	0.467849	animals	reef fishes
Naso lituratus	0.135357	1.19e-32	animals	reef fishes
Naso thynnoides	-0.0261909	0.606093	animals	reef fishes
Naso tonganus	-0.0111075	0.628757	animals	reef fishes
Naso unicornis	0.0774144	4.66e-15	animals	reef fishes
Naso vlamingii	-0.00135948	0.932389	animals	reef fishes
Neatypus obliquus	0.147264	2.8e-05	animals	reef fishes
Nectomys squamipes	0.226301	0.666343	animals	mammals
Nemadactylus douglasii	0.107463	1.96e-08	animals	reef fishes
Nemateleotris magnifica	0.0850385	1.67e-09	animals	reef fishes
Neocirrhites armatus	0.123758	2.33e-09	animals	reef fishes
Neoglyphidodon carlsoni	0.283298	0.00990695	animals	reef fishes
Neoglyphidodon melas	-0.0916756	2.68e-06	animals	reef fishes
Neoglyphidodon nigroris	-0.215288	4.46e-29	animals	reef fishes
Neoglyphidodon polyacanthus	0.389977	9.33e-44	animals	reef fishes
Neomyxus leuciscus	0.126285	0.000154537	animals	reef fishes
Neoniphon argenteus	0.0775731	0.0021196	animals	reef fishes
Neoniphon marianus	-0.100391	0.00140028	animals	reef fishes
Neoniphon opercularis	0.0866384	2.6e-05	animals	reef fishes
Neoniphon sammara	0.013515	0.244159	animals	reef fishes
Neoodax balteatus	0.034722	0.0719297	animals	reef fishes
Neopomacentrus azysron	-0.197651	9.58e-24	animals	reef fishes
Neopomacentrus bankieri	0.237594	1.67e-10	animals	reef fishes
Neopomacentrus cyanomos	-0.173	6.65e-14	animals	reef fishes
Neopomacentrus filamentosus	0.108261	0.00550823	animals	reef fishes
Neopomacentrus nemurus	0.565263	3.36e-63	animals	reef fishes
Neopomacentrus violascens	0.155453	3.18e-05	animals	reef fishes
Neotoma albigula	-0.0728904	0.032271	animals	mammals
Neotoma cinerea	0.0277557	0.939331	animals	mammals
Neotoma floridana	0.213707	0.284469	animals	mammals
Neotoma fuscipes	0.227712	0.334268	animals	mammals
Neotoma lepida	0.057131	0.664594	animals	mammals
Neotoma micropus	-0.725476	0.16537	animals	mammals
Netta peposaca	-0.753879	0.000743107	animals	birds
Neurotrichus gibbsii	0.643157	0.0029726	animals	mammals
Nomonyx dominicus	-0.43065	0.0454164	animals	birds
Pimephales notatus	0.0462647	0.838008	animals	freshwater fishes
Notharchus hyperrhynchus	0.237956	0.286254	animals	birds
Notharchus tectus	-0.298142	0.373199	animals	birds
Notiosorex crawfordi	-0.240563	0.603322	animals	mammals
Notocirrhitus splendens	-0.0845011	0.0464166	animals	reef fishes
Notoclinops segmentatus	0.151684	0.0241198	animals	reef fishes
Notolabrus celidotus	-0.125717	0.101335	animals	reef fishes
Notolabrus fucicola	-0.358628	2.4e-51	animals	reef fishes
Notolabrus gymnogenis	-0.107461	1.64e-09	animals	reef fishes
Notolabrus inscriptus	-0.297358	3.64e-14	animals	reef fishes
Notolabrus parilus	-0.286901	1.2e-21	animals	reef fishes
Notolabrus tetricus	0.350835	1.87e-147	animals	reef fishes
Esox niger	0.0605955	0.293886	animals	freshwater fishes
Novaculichthys taeniourus	0.0253415	0.0625435	animals	reef fishes
Nucifraga columbiana	0.125944	0.0149367	animals	birds
Numenius americanus	-0.241863	1.14e-10	animals	birds
Numenius phaeopus	0.05802	0.0524467	animals	birds
Numenius tahitiensis	-0.391324	0.234	animals	birds
Numida meleagris	-0.391254	0.385436	animals	birds
Nyctanassa violacea	-0.158997	6.37e-05	animals	birds
Nyctibius grandis	0.046918	0.853334	animals	birds
Nyctibius griseus	-0.219657	0.381144	animals	birds
Nyctibius jamaicensis	0.394523	0.229859	animals	birds
Nycticorax nycticorax	0.11063	4.19e-06	animals	birds
Nyctidromus albicollis	0.0831565	0.295829	animals	birds
Nyctipolus nigrescens	0.319593	0.265342	animals	birds
Nystalus striolatus	0.327156	0.0631101	animals	birds
Oblada melanura	-0.0373701	0.537913	animals	reef fishes
Oceanites gracilis	0.411765	0.41726	animals	birds
Oceanites oceanicus	0.125665	0.0640115	animals	birds
Ochrotomys nuttalli	0.0185461	0.913243	animals	mammals
Ochthoeca cinnamomeiventris	0.0680152	0.809674	animals	birds
Ochthoeca fumicolor	0.0387911	0.909845	animals	birds
Ochthornis littoralis	0.0316749	0.914398	animals	birds
Ocreatus underwoodii	-0.00596158	0.984579	animals	birds
Ocyurus chrysurus	0.071057	1.93e-06	animals	reef fishes
Odax pullus	0.101259	0.328868	animals	reef fishes
Odontophorus gujanensis	-0.0633385	0.796715	animals	birds
Odontophorus guttatus	-0.673995	0.0229566	animals	birds
Odontophorus leucolaemus	0.308999	0.262446	animals	birds
Odontophorus speciosus	-0.347235	0.223832	animals	birds
Odontoscion dentex	0.105721	3.73e-11	animals	reef fishes
Odontoscion xanthops	0.104428	0.00265616	animals	reef fishes
Odonus niger	0.106713	8.01e-07	animals	reef fishes
Oecomys bicolor	0.109091	0.815902	animals	mammals
Oecomys speciosus	0.5	0.117307	animals	mammals
Oedistoma iliolophus	-0.114638	0.585308	animals	birds
Oenanthe oenanthe	0.385355	0.00683495	animals	birds
Ogcocephalus vespertilio	0.0380172	0.114474	animals	reef fishes
Oligoryzomys fulvescens	0.716115	0.0198337	animals	mammals
Oligoryzomys longicaudatus	0.524	0.147605	animals	mammals
Olisthops cyanomelas	-0.162701	4.98e-31	animals	reef fishes
Ameiurus natalis	0.0637258	0.449571	animals	freshwater fishes
Oncostoma cinereigulare	0.157836	0.365174	animals	birds
Onychomys leucogaster	0.819669	1.88e-298	animals	mammals
Onychoprion aleuticus	-0.195531	0.522051	animals	birds
Onychoprion anaethetus	-0.418675	8.74e-07	animals	birds
Onychoprion fuscatus	-0.42642	0.000320511	animals	birds
Onychorhynchus coronatus	-0.585519	0.00667983	animals	birds
Ophioblennius atlanticus	-0.0567662	0.0159236	animals	reef fishes
Ophioblennius macclurei	0.162398	1.52e-07	animals	reef fishes
Ophioblennius steindachneri	0.235808	1.74e-16	animals	reef fishes
Opisthocomus hoazin	0.333654	0.0577523	animals	birds
Opistognathus aurifrons	-0.129615	1.7e-10	animals	reef fishes
Oporornis agilis	0.0549335	0.444433	animals	birds
Optivus agastos	0.150319	1.75e-09	animals	reef fishes
Oreocharis arfaki	0	1	animals	birds
Oreortyx pictus	0.218774	0.0417694	animals	birds
Oreoscoptes montanus	-0.0807998	0.275565	animals	birds
Oreothlypis gutturalis	0.0481571	0.888183	animals	birds
Oreothlypis superciliosa	-0.170492	0.268517	animals	birds
Oreotragus oreotragus	0.40024	0.0427597	animals	mammals
Ornithion brunneicapillus	0.0773389	0.82119	animals	birds
Ornithion inerme	-0.0768148	0.777367	animals	birds
Ornithion semiflavum	-0.587389	0.0103724	animals	birds
Orochelidon andecola	-0.304608	0.289643	animals	birds
Orochelidon murina	0.163569	0.530468	animals	birds
Ortalis cinereiceps	-0.102012	0.490236	animals	birds
Ortalis guttata	0.00690565	0.972179	animals	birds
Ortalis leucogastra	0.3094	0.243574	animals	birds
Ortalis poliocephala	-0.222639	0.486733	animals	birds
Ortalis vetula	-0.308147	0.000361535	animals	birds
Orthopristis forbesi	-0.0142173	0.896628	animals	reef fishes
Orthopsittaca manilatus	0.00253875	0.989572	animals	birds
Oryx beisa	0.160126	0.47657	animals	mammals
Oryzomys couesi	-0.103484	0.702918	animals	mammals
Oryzomys palustris	0.0242429	0.954562	animals	mammals
Notropis bifrenatus	0.0787353	0.80783	animals	freshwater fishes
Ostorhinchus angustatus	0.259293	4.09e-44	animals	reef fishes
Ostorhinchus aureus	-0.0483179	0.000262347	animals	reef fishes
Ostorhinchus compressus	0.0330869	0.169944	animals	reef fishes
Ostorhinchus cookii	-0.11004	2.21e-05	animals	reef fishes
Ostorhinchus cyanosoma	0.0782417	1.06e-05	animals	reef fishes
Ostorhinchus neotes	0.0711747	0.274114	animals	reef fishes
Ostorhinchus nigrofasciatus	-0.0222188	0.126301	animals	reef fishes
Ostorhinchus parvulus	0.428685	4.73e-05	animals	reef fishes
Ostorhinchus properuptus	-0.036689	0.045576	animals	reef fishes
Ostorhinchus rueppellii	0.105654	0.00437376	animals	reef fishes
Ostorhinchus wassinki	0.188556	3.95e-07	animals	reef fishes
Ostracion meleagris	0.0513902	0.000138146	animals	reef fishes
Ourebia ourebi	0.320887	0.0642613	animals	mammals
Ovibos moschatus	0.29887	0.371976	animals	mammals
Oxycheilinus bimaculatus	0.0964797	2.5e-18	animals	reef fishes
Oxycheilinus orientalis	0.0561782	0.00371267	animals	reef fishes
Oxycheilinus unifasciatus	0.019833	0.108553	animals	reef fishes
Oxyjulis californica	0.201865	0.159779	animals	reef fishes
Oxylebius pictus	-0.173925	0.227062	animals	reef fishes
Oxymonacanthus longirostris	0.100773	3.78e-11	animals	reef fishes
Oxyura jamaicensis	-0.0361405	0.0745193	animals	birds
Pachycephala griseiceps	-0.170005	0.416535	animals	birds
Pachycephala hyperythra	-0.130107	0.53534	animals	birds
Pachycephala modesta	0.254811	0.21898	animals	birds
Pachycephala schlegelii	0.124812	0.552218	animals	birds
Pachycephala soror	0.481367	0.0148414	animals	birds
Pachycephalopsis poliosoma	0.172886	0.408563	animals	birds
Pachyramphus aglaiae	-0.168762	0.0642547	animals	birds
Pachyramphus albogriseus	0.062137	0.82588	animals	birds
Pachyramphus castaneus	0.10653	0.729053	animals	birds
Pachyramphus cinnamomeus	-0.215397	0.252986	animals	birds
Pachyramphus polychopterus	-0.091964	0.61075	animals	birds
Pachyramphus versicolor	0.156305	0.535677	animals	birds
Pachysylvia aurantiifrons	-0.464064	0.0295854	animals	birds
Pachysylvia decurtata	-0.238555	0.023556	animals	birds
Pagophila eburnea	-0.459528	0.0121474	animals	birds
Pagrus pagrus	0.102786	5.1e-09	animals	reef fishes
Pan troglodytes	0.386796	3.55e-05	animals	mammals
Pandion haliaetus	0.14956	1.65e-15	animals	birds
Panterpe insignis	-0.522342	0.0126375	animals	birds
Panthera leo	-0.350014	0.0312234	animals	mammals
Panthera onca	0.499688	0.0487434	animals	mammals
Panthera pardus	0.28545	0.00217915	animals	mammals
Panthera tigris	0.187217	0.0635148	animals	mammals
Panyptila cayennensis	0.317647	0.0278043	animals	birds
Papio anubis	-0.659003	0.00401183	animals	mammals
Parablennius laticlavius	0.193026	0.0187482	animals	reef fishes
Parablennius marmoreus	0.388617	2.65e-124	animals	reef fishes
Parablennius tasmanianus	0.169204	8.88e-06	animals	reef fishes
Parabuteo unicinctus	-0.193798	0.0110924	animals	birds
Paracaesio xanthura	0.0978661	6.53e-07	animals	reef fishes
Paracanthurus hepatus	0.106115	4.84e-06	animals	reef fishes
Paracirrhites arcatus	0.232301	1.35e-98	animals	reef fishes
Paracirrhites forsteri	0.0847696	4.82e-12	animals	reef fishes
Paracirrhites hemistictus	0.0868853	0.000685021	animals	reef fishes
Paralabrax clathratus	0.458506	0.00292528	animals	reef fishes
[truncated: 1,661 more rows]

## Sheet: Fig. 3a
subgroup	moderator	estimate	ci_lb	ci_ub
Birds	Animal group	-0.0397375	-0.0516635	-0.0278115
Freshwater fishes	Animal group	-0.0313438	-0.104369	0.041681
Mammals	Animal group	0.0366428	-0.00217752	0.0754632
Reef fishes	Animal group	0.0416193	0.0301032	0.0531355
log10 Range size (kmÂ²)	log10 Range size (kmÂ²)	0.00960215	0.00145116	0.00145116
	Grand mean	NA	NA	NA
Grand mean	Grand mean	0.00595375	-0.00211252	0.01402
	Grand mean	NA	NA	NA
Grand mean	Grand mean	0.00595375	-0.00211252	0.01402

## Sheet: Fig. 3b
subgroup	moderator	estimate	ci_lb	ci_ub
Grasses	Functional group	-0.0991776	-0.126878	-0.0714774
Herbs	Functional group	-0.089418	-0.102834	-0.0760021
Shrubs	Functional group	-0.0145334	-0.0566438	0.027577
Trees	Functional group	-0.0251813	-0.061118	0.0107554
invasive	invasive	-0.131947	-0.176772	-0.0871216
non-invasive	invasive	-0.071699	-0.0811156	-0.0622824
log10 Seed mass (mg)	log10 Seed mass (mg)	-0.0147211	-0.0283482	-0.00109389
Mean latitude (Â°)	Mean latitude (Â°)	-0.0347112	-0.0500757	-0.0193467
	Grand mean	NA	NA	NA
Grand mean	Grand mean	-0.0788875	-0.0887718	-0.0690031

## Sheet: Fig. 4a
x	y	ci_lb	ci_ub	Group
Herbivore	-0.0848837	-0.115713	-0.0540549	birds
Herbivore	0.181304	0.104337	0.258272	mammals
Herbivore	0.0262663	0.000195053	0.0523376	reef fishes
Herbivore	-0.461112	-1.05552	0.133294	freshwater fishes
Omnivore	-0.0377033	-0.0563544	-0.0190522	birds
Omnivore	0.040106	-0.0397617	0.119974	mammals
Omnivore	0.00845697	-0.0198079	0.0367218	reef fishes
Omnivore	0.158149	-0.142183	0.458481	freshwater fishes
Carnivore	-0.0326318	-0.0514644	-0.0137992	birds
Carnivore	0.136704	0.0209883	0.252419	mammals
Carnivore	0.0344135	0.0180343	0.0507926	reef fishes
Carnivore	0.0301028	-0.212157	0.272363	freshwater fishes

## Sheet: Fig. 4b
x	y	Group
0	-0.0291858	birds
0	0.228876	mammals
0	0.0426937	reef fishes
0	-0.25844	freshwater fishes
1	-0.0312997	birds
1	0.172335	mammals
1	0.0376143	reef fishes
1	-0.0814387	freshwater fishes
2	-0.0334136	birds
2	0.115793	mammals
2	0.032535	reef fishes
2	0.0955624	freshwater fishes
3	-0.0355274	birds
3	0.0592518	mammals
3	0.0274556	reef fishes
3	0.272563	freshwater fishes
4	-0.0376413	birds
4	0.00271038	mammals
4	0.0223763	reef fishes
4	0.449565	freshwater fishes
5	-0.0397552	birds
5	-0.053831	mammals
5	0.0172969	reef fishes
5	0.626566	freshwater fishes
6	-0.0418691	birds
6	-0.110372	mammals
6	0.0122176	reef fishes
6	0.803567	freshwater fishes
7	-0.043983	birds
7	-0.166914	mammals
7	0.00713821	reef fishes
7	0.980568	freshwater fishes

## Sheet: Fig. 4c
x	y	Group
0	-0.0500037	birds
0	0.217885	mammals
0	0.093764	reef fishes
0	0.0694431	freshwater fishes
20	-0.0447199	birds
20	0.125501	mammals
20	0.032084	reef fishes
20	-0.0116621	freshwater fishes
40	-0.0394362	birds
40	0.033117	mammals
40	-0.0295959	reef fishes
40	-0.0927673	freshwater fishes
60	-0.0341525	birds
60	-0.0592671	mammals
60	-0.0912759	reef fishes
60	-0.173872	freshwater fishes
80	-0.0288687	birds
80	-0.151651	mammals
80	-0.152956	reef fishes
80	-0.254978	freshwater fishes

## Sheet: Fig. 4d
x	y	Group
0	-0.0500037	birds
0	0.217885	mammals
0	0.093764	reef fishes
0	0.0694431	freshwater fishes
20	-0.0447199	birds
20	0.125501	mammals
20	0.032084	reef fishes
20	-0.0116621	freshwater fishes
40	-0.0394362	birds
40	0.033117	mammals
40	-0.0295959	reef fishes
40	-0.0927673	freshwater fishes
60	-0.0341525	birds
60	-0.0592671	mammals
60	-0.0912759	reef fishes
60	-0.173872	freshwater fishes
80	-0.0288687	birds
80	-0.151651	mammals
80	-0.152956	reef fishes
80	-0.254978	freshwater fishes

## Sheet: Fig. 5a
x	y	Group
-3	-0.0263525	trees
-3	-0.06663	herb
-3	-0.0356093	grass
-3	0.334691	shrub
-2	-0.0329215	trees
-2	-0.0729161	herb
-2	-0.0552714	grass
-2	0.226175	shrub
-1	-0.0394906	trees
-1	-0.0792023	herb
-1	-0.0749335	grass
-1	0.117659	shrub
0	-0.0460597	trees
0	-0.0854884	herb
0	-0.0945957	grass
0	0.00914314	shrub
1	-0.0526288	trees
1	-0.0917746	herb
1	-0.114258	grass
1	-0.0993727	shrub
2	-0.0591979	trees
2	-0.0980607	herb
2	-0.13392	grass
2	-0.207889	shrub
3	-0.065767	trees
3	-0.104347	herb
3	-0.153582	grass
3	-0.316404	shrub
4	-0.0723361	trees
4	-0.110633	herb
4	-0.173244	grass
4	-0.42492	shrub
5	-0.0789051	trees
5	-0.116919	herb
5	-0.192906	grass
5	-0.533436	shrub

## Sheet: Fig. 5b
x	y	Group
-3	-0.06663	non-invasive
-3	-0.236666	invasive
-2	-0.0729161	non-invasive
-2	-0.207193	invasive
-1	-0.0792023	non-invasive
-1	-0.177721	invasive
0	-0.0854884	non-invasive
0	-0.148248	invasive
1	-0.0917746	non-invasive
1	-0.118776	invasive
2	-0.0980607	non-invasive
2	-0.0893035	invasive
3	-0.104347	non-invasive
3	-0.059831	invasive
4	-0.110633	non-invasive
4	-0.0303586	invasive
5	-0.116919	non-invasive
5	-0.000886117	invasive

## Sheet: Table S3
	term	estimate	std.error	statistic	p.value	ci_lb	ci_ub
animals	(Intercept)	0.00595375	0.00411544	1.44668	0.148088	-0.00211252	0.01402
plants	(Intercept)	-0.0788875	0.00504304	-15.6428	1.68412e-46	-0.0887718	-0.0690031

[truncated: 6 more sheets: Table S4, Table S5, Table S7, Table S8, Table S9, Table S10]
